# Supplementary material for: 4,5-Diphenyl-2-p-tolyl-1H-imidazol-3-ium perchlorate
Source: Acta Crystallogr Sect E Struct Rep Online. 2009 Jul 4;65(Pt 8):o1766. doi: 10.1107/S1600536809024325 (PMC2977243; doi:10.1107/S1600536809024325)
Supplement: Supplementary file 2 [file e-65-o1766-Isup2.hkl]

# 
# h,k,l, Fc-squared, Fo-squared, sigma(Fo-squared) and status flag 
# 
data_I
_shelx_title ' I         P 21/c       R = 0.08' 
_shelx_refln_list_code          4 
_shelx_F_calc_maximum      208.47 
_exptl_crystal_F_000       856.00 
_reflns_d_resolution_high  0.7700 
 
loop_ 
 _symmetry_equiv_pos_as_xyz 
 'x, y, z' 
 '-x, y+1/2, -z+1/2' 
 '-x, -y, -z' 
 'x, -y-1/2, z-1/2' 
 
_cell_length_a     9.1964 
_cell_length_b     9.9210 
_cell_length_c    21.4890 
_cell_angle_alpha  90.000 
_cell_angle_beta   94.160 
_cell_angle_gamma  90.000 
 
_shelx_F_squared_multiplier     1.000 
 
loop_ 
 _refln_index_h 
 _refln_index_k 
 _refln_index_l 
 _refln_F_squared_calc 
 _refln_F_squared_meas 
 _refln_F_squared_sigma 
 _refln_observed_status 
   2   0   0     4161.23     4961.25     59.28 o 
   3   0   0       48.67       58.67      6.14 o 
   4   0   0       76.97       72.69      5.55 o 
   5   0   0     3545.23     3477.36    128.44 o 
   6   0   0     2317.27     2241.94     79.12 o 
   7   0   0      102.53       91.12     20.14 o 
   8   0   0      101.42       89.91     15.51 o 
   9   0   0      746.61      679.05     49.90 o 
  10   0   0      208.09      250.13     33.89 o 
  11   0   0       34.74        4.80     15.94 o 
   1   1   0       60.14       37.69      1.38 o 
   2   1   0     2277.75     2592.86     62.59 o 
   3   1   0     1102.48      981.90     14.84 o 
   4   1   0     6042.24     6136.73     84.16 o 
   5   1   0      112.63       95.24      8.94 o 
   6   1   0      126.50      104.55      6.44 o 
   7   1   0      189.00      163.70      9.37 o 
   8   1   0        3.08        4.52      9.09 o 
   9   1   0        0.24       -7.86      8.16 o 
  10   1   0       42.46       46.90     13.36 o 
  11   1   0       39.77       51.35     15.61 o 
   0   2   0     6092.34     6073.38    154.99 o 
   1   2   0     6246.05     6587.70     52.20 o 
   2   2   0       40.34       39.39      4.49 o 
   3   2   0      482.64      423.32      8.97 o 
   4   2   0        1.44        4.55      2.41 o 
   5   2   0     2111.63     2212.16     35.21 o 
   6   2   0      155.69      161.90      9.33 o 
   7   2   0      117.66      117.37      7.39 o 
   8   2   0        0.20        6.58      5.74 o 
   9   2   0       87.70       77.31     13.51 o 
  10   2   0       48.74       55.48     12.95 o 
  11   2   0        2.71       37.22     30.09 o 
   1   3   0     1002.96      758.95     13.35 o 
   2   3   0     1565.61     1498.06     20.40 o 
   3   3   0      367.90      367.87      9.06 o 
   4   3   0      219.67      279.84      8.23 o 
   5   3   0      681.14      703.95     15.54 o 
   6   3   0       74.56       88.39     10.43 o 
   7   3   0      972.73     1040.38     25.03 o 
   8   3   0      169.15      137.53     10.00 o 
   9   3   0        0.07       -8.64      8.64 o 
  10   3   0       14.41        9.35     10.45 o 
  11   3   0        0.83       16.03     24.58 o 
   0   4   0       45.57       59.64     14.31 o 
   1   4   0      189.57      209.95      7.40 o 
   2   4   0      737.92      730.07     19.84 o 
   3   4   0       66.75       66.00      4.87 o 
   4   4   0        1.67        4.61      4.91 o 
   5   4   0        0.02       -1.91      3.61 o 
   6   4   0       14.37       34.45      5.64 o 
   7   4   0        0.54        4.63      6.68 o 
   8   4   0        3.38        3.95      8.01 o 
   9   4   0       59.92       53.13     11.66 o 
  10   4   0       19.34       30.52     15.19 o 
  11   4   0       56.57       29.97     16.76 o 
   1   5   0      207.86      310.07     12.12 o 
   2   5   0      440.37      525.47     31.36 o 
   3   5   0       25.45       23.95      3.93 o 
   4   5   0       13.53       14.87      6.02 o 
   5   5   0       19.41       24.83      7.41 o 
   6   5   0       60.86       80.69      8.79 o 
   7   5   0        2.40        9.27      5.09 o 
   8   5   0       73.42       80.38     20.73 o 
   9   5   0        2.25        7.49     10.93 o 
  10   5   0       44.03       20.46     23.91 o 
   0   6   0      253.96      235.41     11.88 o 
   1   6   0      425.43      461.55     13.57 o 
   2   6   0       32.54       31.74      5.55 o 
   3   6   0      138.58      130.93      8.79 o 
   4   6   0       38.78       37.28      5.88 o 
   5   6   0        0.03        8.90     11.88 o 
   6   6   0       96.33      114.42      9.93 o 
   7   6   0       10.37        7.20      5.98 o 
   8   6   0      110.02       97.26     10.94 o 
   9   6   0        5.40       14.67     28.54 o 
  10   6   0       19.89        9.55     26.00 o 
   1   7   0      113.58      145.37      9.83 o 
   2   7   0      434.77      444.21     17.72 o 
   3   7   0       25.18       14.07      7.07 o 
   4   7   0       16.77       44.70      8.09 o 
   5   7   0        6.55       13.66      6.83 o 
   6   7   0      101.91      117.06      9.50 o 
   7   7   0      114.52      110.00     14.26 o 
   8   7   0        3.16       -5.68      8.31 o 
   9   7   0        4.84        1.72     14.63 o 
  10   7   0        0.10       16.88     20.44 o 
   0   8   0      244.10      284.83     16.96 o 
   1   8   0      283.21      337.37     15.09 o 
   2   8   0      123.43      139.49     11.68 o 
   3   8   0       23.18       27.46      7.68 o 
   4   8   0      160.05      169.24     13.98 o 
   5   8   0      186.40      184.29     15.70 o 
   6   8   0       65.97       75.26     11.51 o 
   7   8   0        0.04        5.58      7.54 o 
   8   8   0       35.35       64.81     23.40 o 
   9   8   0       15.95        1.58     14.48 o 
   1   9   0      398.04      410.46     16.42 o 
   2   9   0       45.50       35.99      8.54 o 
   3   9   0       16.54       35.91     10.27 o 
   4   9   0      267.05      265.49     18.01 o 
   5   9   0       72.56       27.29      9.44 o 
   6   9   0        2.76       19.64     15.04 o 
   7   9   0       21.27        7.26     10.96 o 
   8   9   0       21.79       32.15     30.69 o 
   0  10   0       64.09       75.95     21.48 o 
   1  10   0       64.36       53.47      8.86 o 
   2  10   0      134.50      126.14     12.30 o 
   3  10   0       68.51       81.04     11.25 o 
   4  10   0      110.39       97.36     15.07 o 
   5  10   0       50.19       89.44     18.93 o 
   6  10   0        3.50       -6.81     10.24 o 
   7  10   0       29.45        6.94     12.99 o 
   1  11   0       49.85       38.36     13.59 o 
   2  11   0        9.74        1.99      7.43 o 
   3  11   0       12.25       35.59     13.14 o 
   4  11   0        9.45       48.31     16.68 o 
   5  11   0        0.38       -2.69      9.79 o 
   6  11   0       15.49       54.38     18.23 o 
   0  12   0       69.73       53.07     17.91 o 
   1  12   0        8.11       23.81     15.09 o 
   2  12   0       11.09       -4.68     13.58 o 
   3  12   0        4.71        3.15     12.03 o 
   4  12   0       14.33        8.04     14.32 o 
 -11   1   1       50.50       80.51     22.48 o 
 -10   1   1       16.08       36.44     12.82 o 
  -9   1   1       73.77       79.82     12.73 o 
  -8   1   1       32.52       40.42      7.37 o 
  -7   1   1        1.64        4.98      3.41 o 
  -6   1   1      143.01      128.29      6.18 o 
  -5   1   1        1.73       -0.99      2.54 o 
  -4   1   1       28.65       46.87      4.23 o 
  -3   1   1      110.42       97.80      3.53 o 
  -2   1   1       17.18       12.23      2.60 o 
  -1   1   1        9.44       15.68      1.29 o 
   1   1   1     1443.91     1359.60     15.37 o 
   2   1   1     1090.64     1246.19     28.55 o 
   3   1   1     2314.66     2388.41     51.13 o 
   4   1   1        0.34        1.29      2.95 o 
   5   1   1      125.91       99.61      5.69 o 
   6   1   1      173.94      151.61      7.35 o 
   7   1   1       24.02       29.30      9.45 o 
   8   1   1       69.00       92.83     15.61 o 
   9   1   1       73.50       89.85     14.44 o 
  10   1   1       11.56       25.73     12.13 o 
  11   1   1       12.95       55.28     37.18 o 
 -11   2   1       10.56       14.26     12.35 o 
 -10   2   1        8.25       -1.46      8.19 o 
  -9   2   1       49.08       53.32     15.97 o 
  -8   2   1       94.99      108.32      7.45 o 
  -7   2   1      695.92      599.49     17.14 o 
  -6   2   1       18.73       30.04      4.50 o 
  -5   2   1      673.71      709.27     14.97 o 
  -4   2   1     1191.28     1133.44     18.58 o 
  -3   2   1      476.26      386.85     13.65 o 
  -2   2   1       49.13      128.57     19.74 o 
  -1   2   1        3.61       27.17      5.64 o 
   0   2   1      323.41      313.54      7.03 o 
   1   2   1     1972.24     2054.65     21.96 o 
   2   2   1    30906.38    31027.68    318.18 o 
   3   2   1      622.93      690.55     11.12 o 
   4   2   1      254.58      302.19     13.16 o 
   5   2   1       68.66       57.59      4.24 o 
   6   2   1      101.04       89.10      6.46 o 
   7   2   1      619.97      532.32     16.96 o 
   8   2   1        8.69       -1.10      6.80 o 
   9   2   1        0.13        0.44      7.04 o 
  10   2   1       50.16       51.18     15.04 o 
  11   2   1       76.19      106.69     18.24 o 
 -11   3   1       20.97       45.65     21.84 o 
 -10   3   1       63.76       88.81     16.26 o 
  -9   3   1       25.23       28.51     11.04 o 
  -8   3   1      833.51      785.32     22.30 o 
  -7   3   1       92.73       86.45     10.56 o 
  -6   3   1      466.82      419.12     14.85 o 
  -5   3   1      543.63      515.10     13.12 o 
  -4   3   1       63.24       60.52      4.46 o 
  -3   3   1       60.58       89.13      3.99 o 
  -2   3   1      595.82      687.41     10.87 o 
  -1   3   1      315.67      268.19     10.31 o 
   0   3   1     8763.56     8115.62     92.19 o 
   1   3   1       65.80      108.80      4.13 o 
   2   3   1     5325.84     4802.22     56.25 o 
   3   3   1      704.41      542.78     10.69 o 
   4   3   1      366.42      482.36     11.12 o 
   5   3   1      610.37      566.00     13.41 o 
   6   3   1        2.08        5.13      4.40 o 
   7   3   1       34.04       26.07      5.63 o 
   8   3   1      440.81      381.98     17.67 o 
   9   3   1       23.72       30.90     11.21 o 
  10   3   1        0.20        5.11     10.82 o 
  11   3   1        0.66        7.84     11.75 o 
 -11   4   1        2.79       12.76     19.32 o 
 -10   4   1       61.46       58.92     15.72 o 
  -9   4   1       15.01       15.62      8.08 o 
  -8   4   1      523.05      510.86     17.86 o 
  -7   4   1       44.13       52.45      7.65 o 
  -6   4   1       36.70       49.36      6.80 o 
  -5   4   1      150.21      148.48      7.26 o 
  -4   4   1        1.21        1.81      2.70 o 
  -3   4   1      556.82      556.44     11.58 o 
  -2   4   1        1.22       24.12      3.02 o 
  -1   4   1      212.79      260.68      8.03 o 
   0   4   1        1.75        5.38      2.21 o 
   1   4   1      608.23      426.41      9.20 o 
   2   4   1      130.51      180.28      8.06 o 
   3   4   1      817.15      993.53     18.86 o 
   4   4   1        5.36       -2.36      2.93 o 
   5   4   1      647.87      639.56     16.35 o 
   6   4   1     1879.75     1607.42     33.19 o 
   7   4   1       40.73       61.72      6.18 o 
   8   4   1        1.87        5.01      5.56 o 
   9   4   1        1.76       -9.58      9.58 o 
  10   4   1      130.83      183.19     20.74 o 
  11   4   1       25.86       55.58     33.30 o 
 -11   5   1       32.20       35.12     24.97 o 
 -10   5   1       76.90       94.47     22.11 o 
  -9   5   1       96.12       97.56     10.89 o 
  -8   5   1       28.12       29.34      8.07 o 
  -7   5   1        6.52       22.21      8.13 o 
  -6   5   1        4.89        5.44      9.63 o 
  -5   5   1     1703.97     1774.68     36.79 o 
  -4   5   1      204.18      168.49     10.83 o 
  -3   5   1      475.13      473.71     12.16 o 
  -2   5   1      772.21      863.12     16.63 o 
  -1   5   1      322.18      294.30     14.95 o 
   0   5   1      936.37      830.42     16.23 o 
   1   5   1      488.64      433.41     11.28 o 
   2   5   1      687.70      542.49     13.20 o 
   3   5   1      656.87      587.13     14.61 o 
   4   5   1      503.67      474.24     13.74 o 
   5   5   1      220.20      192.70     11.22 o 
   6   5   1       54.24       79.07      7.30 o 
   7   5   1      324.84      302.23     12.67 o 
   8   5   1       94.02      104.89     10.79 o 
   9   5   1       52.62       58.09     15.49 o 
  10   5   1        4.18       33.19     13.14 o 
 -10   6   1        2.32        1.62     25.48 o 
  -9   6   1       14.22        1.40      7.54 o 
  -8   6   1       22.37       35.13     13.32 o 
  -7   6   1      465.99      362.24     16.50 o 
  -6   6   1       39.39       43.34      8.85 o 
  -5   6   1      325.21      237.74     13.50 o 
  -4   6   1        2.25       -0.55      3.54 o 
  -3   6   1      116.11      122.29      6.91 o 
  -2   6   1       68.63       49.82      8.74 o 
  -1   6   1      448.26      467.06     14.81 o 
   0   6   1      193.15      145.66      7.31 o 
   1   6   1     1190.75      995.64     21.26 o 
   2   6   1      233.21      252.06      9.89 o 
   3   6   1        3.77       16.77      5.65 o 
   4   6   1        7.19        3.21      6.39 o 
   5   6   1       22.57       30.13      5.93 o 
   6   6   1      213.93      214.71     27.07 o 
   7   6   1      618.06      509.98     23.29 o 
   8   6   1        0.39       -1.24      6.51 o 
   9   6   1      107.07      120.16     21.41 o 
  10   6   1       27.36       49.58     26.40 o 
 -10   7   1       22.02       -3.44     17.36 o 
  -9   7   1       37.89       59.75     36.17 o 
  -8   7   1       11.50       10.69      7.32 o 
  -7   7   1        3.82       13.12      8.24 o 
  -6   7   1        8.59       13.39      7.18 o 
  -5   7   1      195.50      155.93      9.35 o 
  -4   7   1       12.78       16.92      7.55 o 
  -3   7   1       82.89       83.25      6.64 o 
  -2   7   1      294.25      303.81     16.29 o 
  -1   7   1      318.17      408.94     15.42 o 
   0   7   1       56.68       66.60      7.62 o 
   1   7   1       64.27       94.98      7.19 o 
   2   7   1       54.58       93.35     11.28 o 
   3   7   1      320.45      359.85     13.94 o 
   4   7   1      173.89      189.94     13.29 o 
   5   7   1       93.08       88.33      9.40 o 
   6   7   1       14.76       47.95      9.45 o 
   7   7   1       47.93       38.67      8.40 o 
   8   7   1        0.02       -3.34      7.87 o 
   9   7   1        5.37       -3.47     11.67 o 
  -9   8   1        3.03        1.87     14.22 o 
  -8   8   1        2.87       -7.60     12.42 o 
  -7   8   1       64.33       43.04      9.75 o 
  -6   8   1       48.86       50.11     10.06 o 
  -5   8   1       44.26       62.80     10.85 o 
  -4   8   1       12.98       29.64      9.03 o 
  -3   8   1      167.05      213.35     13.42 o 
  -2   8   1      107.10      141.85     12.77 o 
  -1   8   1       21.96       23.90      5.04 o 
   0   8   1      143.33      127.41      9.95 o 
   1   8   1      168.04      150.09     12.66 o 
   2   8   1      136.76      182.29     10.81 o 
   3   8   1       37.42       25.26      7.11 o 
   4   8   1        2.98       10.51      9.25 o 
   5   8   1        6.88       18.02     10.05 o 
   6   8   1       77.38       48.12      9.66 o 
   7   8   1       43.16       20.81      9.56 o 
   8   8   1        2.49       -1.53      8.86 o 
   9   8   1       14.14        9.28     15.33 o 
  -8   9   1        1.99        9.79     15.43 o 
  -7   9   1        2.87        1.81      8.68 o 
  -6   9   1        6.34       12.65     17.82 o 
  -5   9   1       34.93       61.56      9.97 o 
  -4   9   1        7.39       11.88      7.09 o 
  -3   9   1       10.77        0.29      6.59 o 
  -2   9   1       34.51       76.76     10.96 o 
  -1   9   1       33.07       36.71      7.70 o 
   0   9   1       18.00       16.38      7.50 o 
   1   9   1       21.50       36.89      8.43 o 
   2   9   1        5.78        2.98      4.82 o 
   3   9   1        6.33       -3.30      7.16 o 
   4   9   1       62.23       98.36     12.23 o 
   5   9   1       65.53       90.29     12.05 o 
   6   9   1       57.80       61.07     17.38 o 
   7   9   1        1.62       20.97     18.96 o 
   8   9   1        1.65        4.75     12.89 o 
  -7  10   1        0.00       36.80     21.09 o 
  -6  10   1       15.86       34.80     16.38 o 
  -5  10   1       19.94       15.87     10.92 o 
  -4  10   1       79.29       72.77     13.64 o 
  -3  10   1        8.94       23.12      8.82 o 
  -2  10   1        4.05        8.41      7.25 o 
  -1  10   1        4.73       15.65     11.05 o 
   0  10   1        7.07       21.33     11.78 o 
   1  10   1        1.10        8.57      5.55 o 
   2  10   1        0.00       15.08      7.39 o 
   3  10   1       31.04       29.98      9.46 o 
   4  10   1        3.14       28.16     17.01 o 
   5  10   1        0.34       24.65     15.01 o 
   6  10   1       13.09        2.23      9.24 o 
   7  10   1        0.15      -21.00     21.58 o 
  -6  11   1        9.81       -0.07     14.74 o 
  -5  11   1        6.16        4.75     10.85 o 
  -4  11   1        6.76       20.07     26.22 o 
  -3  11   1       79.70       68.40     15.23 o 
  -2  11   1       80.89       82.37     12.25 o 
  -1  11   1       83.45       57.97     10.33 o 
   0  11   1       32.63       32.23     13.22 o 
   1  11   1        1.13       -0.28      8.49 o 
   2  11   1       30.40       23.13     10.13 o 
   3  11   1       11.71        8.56     11.73 o 
   4  11   1       14.01       12.26     10.37 o 
   5  11   1        2.11       19.87     14.69 o 
   6  11   1       11.13       61.35     20.34 o 
  -4  12   1       10.85        3.79     13.21 o 
  -3  12   1       18.73        3.32     15.21 o 
  -2  12   1        2.94       18.44     14.91 o 
  -1  12   1        3.80       27.26     14.15 o 
   0  12   1        3.02        5.39     11.37 o 
   1  12   1       58.94       45.00     13.47 o 
   2  12   1        1.96        6.58     16.75 o 
   3  12   1        0.68        3.03     11.73 o 
   4  12   1       12.79        0.62     11.31 o 
 -11   0   2      351.12      297.06     38.19 o 
 -10   0   2       83.80      106.25     25.31 o 
  -9   0   2       14.40       27.79     15.38 o 
  -8   0   2      129.49      147.09     20.27 o 
  -7   0   2      310.32      310.14     25.05 o 
  -6   0   2      601.07      596.86     20.71 o 
  -5   0   2      547.12      632.23     19.50 o 
  -4   0   2     8286.34     8776.53    151.38 o 
  -3   0   2     2858.06     2608.62     43.53 o 
  -2   0   2    43461.07    43051.71    509.41 o 
   1   0   2     1971.78     2380.98     52.57 o 
   2   0   2    40343.14    41845.64    667.73 o 
   3   0   2     1139.91      966.46     24.77 o 
   4   0   2      207.09      160.44      5.12 o 
   5   0   2      581.26      585.72     15.74 o 
   6   0   2        6.27        8.09      5.33 o 
   7   0   2      162.53      181.39     17.99 o 
   8   0   2        7.99       -6.22     10.12 o 
   9   0   2      489.15      419.89     42.46 o 
  10   0   2      251.84      233.71     33.14 o 
  11   0   2       11.65       14.08     17.69 o 
 -11   1   2        0.15       23.99     17.23 o 
 -10   1   2        0.23        2.64     10.34 o 
  -9   1   2        1.41       14.70     13.35 o 
  -8   1   2      251.31      237.36     12.76 o 
  -7   1   2      703.31      651.50     20.96 o 
  -6   1   2      453.40      514.35     13.92 o 
  -5   1   2      800.60      786.89     17.31 o 
  -4   1   2     3079.38     3040.09     40.99 o 
  -3   1   2      793.10      714.32     11.26 o 
  -2   1   2     4079.05     4334.47     57.35 o 
  -1   1   2     3421.43     3381.84     17.06 o 
   1   1   2     2881.79     3103.15     31.32 o 
   2   1   2    36693.09    36592.85    369.97 o 
   3   1   2     6937.74     6379.79    103.57 o 
   4   1   2      145.91      186.17      4.62 o 
   5   1   2      801.33      615.38     11.26 o 
   6   1   2      224.22      174.52      8.37 o 
   7   1   2      352.21      309.80     12.22 o 
   8   1   2      208.17      198.50     16.40 o 
   9   1   2       55.11       61.81     13.57 o 
  10   1   2       56.99       75.60     15.80 o 
  11   1   2       65.16       74.21     16.37 o 
 -11   2   2       15.28        8.37     12.74 o 
 -10   2   2      167.15      167.94     18.75 o 
  -9   2   2      138.89      141.33     16.19 o 
  -8   2   2      173.20      145.69      9.34 o 
  -7   2   2       29.22       24.57      5.92 o 
  -6   2   2      550.89      589.12     16.83 o 
  -5   2   2      112.75      132.67      5.98 o 
  -4   2   2       35.97       55.15      3.93 o 
  -3   2   2        0.67       -0.74      2.14 o 
  -2   2   2     1820.16     1781.87     64.45 o 
  -1   2   2    12477.83    13867.13    303.25 o 
   0   2   2     1523.81     1441.67     19.16 o 
   1   2   2    33468.59    34929.98    303.56 o 
   2   2   2     4332.68     4720.48     71.07 o 
   3   2   2     1182.09     1020.58     18.29 o 
   4   2   2       37.14       38.70      3.12 o 
   5   2   2     1278.35     1376.92     25.63 o 
   6   2   2        5.33       10.94      3.70 o 
   7   2   2      791.46      696.06     51.49 o 
   8   2   2      170.78      209.42     17.88 o 
   9   2   2       12.63       17.02      9.97 o 
  10   2   2       47.68       38.40     12.74 o 
  11   2   2       11.08        6.04     11.47 o 
 -11   3   2       11.66       24.85     12.63 o 
 -10   3   2        6.99       15.92     13.18 o 
  -9   3   2        1.68       -6.28      6.28 o 
  -8   3   2        3.50       -3.61      4.93 o 
  -7   3   2      615.93      623.66     20.61 o 
  -6   3   2       25.80       48.17      9.08 o 
  -5   3   2       55.95       65.72      4.97 o 
  -4   3   2       79.83       71.61      4.46 o 
  -3   3   2      300.23      280.93      6.93 o 
  -2   3   2      327.98      266.63      5.29 o 
  -1   3   2     1952.25     1887.94     43.00 o 
   0   3   2     1024.73      887.87     26.16 o 
   1   3   2      565.78      510.00      9.32 o 
   2   3   2     2045.21     2314.62     30.58 o 
   3   3   2     2246.38     2306.22     32.57 o 
   4   3   2       73.43      137.90      8.46 o 
   5   3   2     1956.28     1951.62     32.97 o 
   6   3   2       63.03       65.46      5.64 o 
   7   3   2      185.40      206.77     13.09 o 
   8   3   2       55.48       56.92     15.79 o 
   9   3   2       21.97       18.38     10.06 o 
  10   3   2        8.75       15.63     11.87 o 
  11   3   2       17.16       20.93     13.69 o 
 -11   4   2       19.34       16.77     14.03 o 
 -10   4   2       94.07      100.84     16.39 o 
  -9   4   2      102.37       92.57     11.62 o 
  -8   4   2       65.17       60.73      8.59 o 
  -7   4   2        1.95       -4.35      4.59 o 
  -6   4   2       69.75       69.53     10.67 o 
  -5   4   2        7.20       17.36      3.83 o 
  -4   4   2      276.43      317.32      9.08 o 
  -3   4   2      477.95      583.03     11.27 o 
  -2   4   2      155.64      171.45      4.82 o 
  -1   4   2      704.00      730.22     11.81 o 
   0   4   2       16.87       25.98      3.43 o 
   1   4   2       54.37       60.89      4.51 o 
   2   4   2      337.74      461.84     10.84 o 
   3   4   2      130.12      119.02      7.70 o 
   4   4   2       23.87       27.53      4.42 o 
   5   4   2      253.15      297.99     10.50 o 
   6   4   2      135.80      110.85      8.13 o 
   7   4   2        0.78        0.23      5.81 o 
   8   4   2        0.35       -0.63      4.98 o 
   9   4   2       35.07       47.21     12.38 o 
  10   4   2       10.29        4.66     10.02 o 
  11   4   2       25.22       52.46     18.94 o 
 -11   5   2       11.45       -2.06     17.90 o 
 -10   5   2        6.13        6.45     10.60 o 
  -9   5   2       31.92       31.22      8.42 o 
  -8   5   2       29.00       20.23      6.31 o 
  -7   5   2       57.37       60.37      8.04 o 
  -6   5   2       76.88       82.27      8.15 o 
  -5   5   2      225.66      265.38     10.45 o 
  -4   5   2      271.76      299.29     10.34 o 
  -3   5   2      288.22      305.23      8.97 o 
  -2   5   2        3.37        2.25      3.22 o 
  -1   5   2       46.92       55.92      5.88 o 
   0   5   2      188.68      157.34      7.87 o 
   1   5   2       14.04        9.46      3.47 o 
   2   5   2      113.04      117.81      7.55 o 
   3   5   2        6.14        0.96      3.15 o 
   4   5   2       83.31       82.35      6.81 o 
   5   5   2       57.11       49.90      6.23 o 
   6   5   2       56.62       79.26     12.47 o 
   7   5   2       59.98       57.18      6.42 o 
   8   5   2       26.94       59.14     15.55 o 
   9   5   2        8.75        9.55      9.78 o 
  10   5   2       36.88        2.38     11.23 o 
 -10   6   2        0.01       -3.35     14.82 o 
  -9   6   2        1.05       13.91      8.42 o 
  -8   6   2       46.04       62.10     10.88 o 
  -7   6   2       20.75       30.64      7.01 o 
  -6   6   2      290.17      298.95     15.10 o 
  -5   6   2        0.03        5.11      4.52 o 
  -4   6   2        2.22        7.24      6.46 o 
  -3   6   2        2.48        4.14      4.29 o 
  -2   6   2       92.43      100.28      7.13 o 
  -1   6   2      325.92      377.30     12.73 o 
   0   6   2      226.07      237.89     11.24 o 
   1   6   2        3.48       -1.25      3.35 o 
   2   6   2       46.20       53.04      5.97 o 
   3   6   2      133.08      145.26      9.01 o 
   4   6   2       10.16       10.94      5.89 o 
   5   6   2       16.32       31.06      6.20 o 
   6   6   2        1.01        3.16      4.94 o 
   7   6   2        6.29       18.64      8.77 o 
   8   6   2      107.86       96.73     12.52 o 
   9   6   2        5.99       -5.71      9.24 o 
  10   6   2        5.43        5.52     12.80 o 
 -10   7   2        0.75       43.66     22.26 o 
  -9   7   2       97.86       73.46     17.18 o 
  -8   7   2        7.20        1.55      9.31 o 
  -7   7   2        8.40       13.47      9.59 o 
  -6   7   2       10.40       24.61     10.54 o 
  -5   7   2       28.85       52.65      8.83 o 
  -4   7   2      372.38      390.36     28.54 o 
  -3   7   2        3.05       13.15      6.31 o 
  -2   7   2      208.34      231.82      9.70 o 
  -1   7   2       33.30       44.64      7.14 o 
   0   7   2     1157.11     1211.23     31.03 o 
   1   7   2      297.78      302.59     11.61 o 
   2   7   2        0.58        1.60      4.51 o 
   3   7   2       30.22       54.48      7.12 o 
   4   7   2       27.47       24.46      8.49 o 
   5   7   2      192.08      181.64     11.51 o 
   6   7   2       10.66       25.36      8.50 o 
   7   7   2       31.80       39.65     11.67 o 
   8   7   2        1.70        4.70      8.14 o 
   9   7   2       37.95       54.74     18.36 o 
  -9   8   2        1.22      -15.80     16.18 o 
  -8   8   2        8.50       34.13     25.19 o 
  -7   8   2       51.05       66.33     17.31 o 
  -6   8   2       74.98       94.25     12.05 o 
  -5   8   2       31.50       21.34      7.16 o 
  -4   8   2        3.02        1.34      6.10 o 
  -3   8   2      192.22      210.50     13.24 o 
  -2   8   2      444.54      469.49     19.26 o 
  -1   8   2      120.93      170.67     11.66 o 
   0   8   2       25.68       66.99     10.23 o 
   1   8   2       45.46       53.93      9.17 o 
   2   8   2       99.80      108.75      9.98 o 
   3   8   2      264.93      226.01     12.76 o 
   4   8   2      131.45      114.46     10.56 o 
   5   8   2       10.20        3.95      7.59 o 
   6   8   2        8.06       23.12      7.28 o 
   7   8   2       20.41       13.08      8.28 o 
   8   8   2       23.77        3.07      8.30 o 
   9   8   2       21.58       29.84     31.57 o 
  -8   9   2       32.77       61.92     20.32 o 
  -7   9   2       86.04       95.42     15.79 o 
  -6   9   2       44.82       36.71     11.83 o 
  -5   9   2       20.77       36.28     11.47 o 
  -4   9   2       95.84       81.58     15.13 o 
  -3   9   2      110.96      103.16     12.36 o 
  -2   9   2       50.27       65.49      9.68 o 
  -1   9   2       82.79       83.69     11.05 o 
   0   9   2      330.24      329.99     14.53 o 
   1   9   2      639.27      638.95     21.24 o 
   2   9   2       11.13       23.12      6.46 o 
   3   9   2        7.95        5.06      5.35 o 
   4   9   2      125.60      154.17     16.02 o 
   5   9   2       51.25       48.08     10.57 o 
   6   9   2      115.33      107.47     14.35 o 
   7   9   2        5.72       20.59     18.99 o 
   8   9   2        2.17        0.02     12.68 o 
  -7  10   2       11.99       13.47     12.17 o 
  -6  10   2       41.21       26.45     13.52 o 
  -5  10   2       23.47      163.03     69.64 o 
  -4  10   2        1.68       25.72     12.16 o 
  -3  10   2        1.97        6.40      8.25 o 
  -2  10   2      244.85      219.68     15.93 o 
  -1  10   2      147.11      153.11     13.24 o 
   0  10   2        3.79        9.58      6.95 o 
   1  10   2        4.77       -2.13      6.98 o 
   2  10   2        1.21        2.77      6.10 o 
   3  10   2      271.19      230.57     17.09 o 
   4  10   2       12.38       29.91     10.66 o 
   5  10   2        2.54        7.68     10.74 o 
   6  10   2        0.28        6.69     14.16 o 
   7  10   2       25.49        9.94     14.09 o 
  -6  11   2        0.60        1.57     11.23 o 
  -5  11   2       11.66        5.33     12.65 o 
  -4  11   2        6.67       15.29     13.08 o 
  -3  11   2        6.88       10.57     10.91 o 
  -2  11   2      100.30       78.43     14.57 o 
  -1  11   2       57.57       67.44     10.91 o 
   0  11   2       11.08       10.99      9.02 o 
   1  11   2       29.96       24.87     12.20 o 
   2  11   2        3.62       20.87     11.09 o 
   3  11   2        2.78       -3.25      6.64 o 
   4  11   2        0.62        4.96      8.52 o 
   5  11   2       22.55       15.71     12.33 o 
   6  11   2       12.57       27.28     23.90 o 
  -4  12   2        6.39       -1.01     11.73 o 
  -3  12   2        2.46        2.51     10.70 o 
  -2  12   2       65.53       60.65     17.12 o 
  -1  12   2        5.50       10.26     11.89 o 
   0  12   2       24.66       -2.36     14.22 o 
   1  12   2        3.95       13.83     12.34 o 
   2  12   2        0.65       34.97     25.19 o 
   3  12   2       36.10       53.15     18.20 o 
   4  12   2        0.18      -15.10     15.10 o 
 -11   1   3      228.41      242.32     26.75 o 
 -10   1   3        2.45        7.08     10.86 o 
  -9   1   3      112.22      129.22     10.72 o 
  -8   1   3       31.61       27.27      9.94 o 
  -7   1   3      190.11      169.70     11.10 o 
  -6   1   3      191.28      157.38      8.00 o 
  -5   1   3      186.89      196.82      8.62 o 
  -4   1   3      239.49      205.36      7.51 o 
  -3   1   3      159.03      154.49      4.85 o 
  -2   1   3      562.02      566.93      9.61 o 
  -1   1   3     4930.96     4770.28     27.64 o 
   0   1   3      135.64      100.12      2.95 o 
   1   1   3       77.90      100.84      2.97 o 
   2   1   3        4.59        0.77      1.59 o 
   3   1   3      288.79      274.62      3.53 o 
   4   1   3      524.14      436.97      8.25 o 
   5   1   3     1343.86     1322.81     36.05 o 
   6   1   3      250.92      231.44      8.32 o 
   7   1   3        0.40        1.06      6.65 o 
   8   1   3      298.75      291.72     19.03 o 
   9   1   3       92.65      122.55     14.99 o 
  10   1   3        2.12       -0.79     10.44 o 
  11   1   3        7.94        4.16     11.08 o 
 -11   2   3        0.99        7.26     15.37 o 
 -10   2   3       67.53      104.87     18.99 o 
  -9   2   3      366.24      294.79     16.40 o 
  -8   2   3       77.14       59.04      7.31 o 
  -7   2   3       19.50       22.04      8.89 o 
  -6   2   3      268.86      291.67     10.73 o 
  -5   2   3      588.58      531.03     12.70 o 
  -4   2   3        5.43       11.34      3.88 o 
  -3   2   3      213.90      215.55      6.35 o 
  -2   2   3      258.43      253.22      5.41 o 
  -1   2   3     3316.49     3270.95     60.67 o 
   0   2   3    11605.91    11217.84     81.81 o 
   1   2   3    12762.35    13143.57    122.15 o 
   2   2   3     2699.51     2760.33     31.37 o 
   3   2   3        0.27       11.43      4.78 o 
   4   2   3     4861.94     5099.08     71.56 o 
   5   2   3      274.97      193.94      6.61 o 
   6   2   3      233.22      299.45      7.90 o 
   7   2   3       81.73       95.15     14.55 o 
   8   2   3        4.28       14.02     10.04 o 
   9   2   3       48.98       51.41     13.09 o 
  10   2   3        9.67        9.41      9.76 o 
  11   2   3       51.45       56.55     17.34 o 
 -11   3   3      107.19       96.89     23.61 o 
 -10   3   3       12.60       21.18     11.09 o 
  -9   3   3       14.78       10.33      7.40 o 
  -8   3   3        3.52        4.82      5.16 o 
  -7   3   3       51.05       52.57      6.67 o 
  -6   3   3     1016.78      988.66     23.32 o 
  -5   3   3       69.37       79.28      5.53 o 
  -4   3   3     1269.17     1235.15     20.97 o 
  -3   3   3       88.43       78.60      4.23 o 
  -2   3   3       63.30       59.67      2.11 o 
  -1   3   3       82.40       67.76      2.78 o 
   0   3   3       60.47       35.83      2.26 o 
   1   3   3     3629.03     3198.99     38.46 o 
   2   3   3      535.36      340.92      7.99 o 
   3   3   3      151.58      130.91      9.15 o 
   4   3   3     1298.96     1285.20     21.58 o 
   5   3   3       13.75       19.07      8.65 o 
   6   3   3      476.09      396.46     14.88 o 
   7   3   3      383.93      364.31     20.94 o 
   8   3   3      121.89      141.95     23.43 o 
   9   3   3        1.94       21.49     10.43 o 
  10   3   3       11.35        2.32      9.04 o 
  11   3   3        1.09       -6.08     12.94 o 
 -11   4   3        2.31       -0.32     34.06 o 
 -10   4   3        1.51       -0.39      7.18 o 
  -9   4   3      115.40      127.28     11.19 o 
  -8   4   3      591.83      631.56     21.43 o 
  -7   4   3      471.75      515.67     20.03 o 
  -6   4   3      496.04      472.65     14.64 o 
  -5   4   3       81.68       93.56      6.89 o 
  -4   4   3       39.63       54.75      3.85 o 
  -3   4   3      190.53      203.42      6.77 o 
  -2   4   3      780.05      850.70     13.58 o 
  -1   4   3       70.91       42.10      4.06 o 
   0   4   3     1439.04     1143.27     20.15 o 
   1   4   3      850.10      904.08     15.61 o 
   2   4   3     2011.67     1895.25     30.17 o 
   3   4   3     1405.84     1174.82     22.59 o 
   4   4   3       87.50       58.67      5.07 o 
   5   4   3     1613.45     1524.51     29.97 o 
   6   4   3      489.88      452.52     15.42 o 
   7   4   3       43.58       40.21      7.01 o 
   8   4   3      434.02      360.78     18.37 o 
   9   4   3       16.87       29.79     11.21 o 
  10   4   3       62.86       73.28     15.63 o 
  11   4   3        0.90       14.97     13.40 o 
 -10   5   3       51.80       38.62     14.95 o 
  -9   5   3       26.65       23.78     12.61 o 
  -8   5   3        1.28       -4.57      5.08 o 
  -7   5   3      643.88      561.31     29.04 o 
  -6   5   3        0.56       19.53     10.30 o 
  -5   5   3      608.93      627.45     18.35 o 
  -4   5   3      170.22      168.19      6.75 o 
  -3   5   3       72.81       71.98      8.95 o 
  -2   5   3      414.53      399.52     13.39 o 
  -1   5   3        4.73       10.58      8.64 o 
   0   5   3      507.41      402.36     11.70 o 
   1   5   3     3893.41     3342.95     56.23 o 
   2   5   3      957.53      885.31     18.47 o 
   3   5   3        1.55       15.24      4.20 o 
   4   5   3       61.97       55.58      5.76 o 
   5   5   3       21.61       25.34      6.52 o 
   6   5   3      407.23      367.07     15.53 o 
   7   5   3      411.24      381.82     19.28 o 
   8   5   3        7.96        9.92      8.78 o 
   9   5   3       64.64      103.28     15.61 o 
  10   5   3        3.68       23.08     13.06 o 
 -10   6   3       10.77       -2.10     14.08 o 
  -9   6   3       72.93      104.50     17.88 o 
  -8   6   3       56.56       74.43     12.30 o 
  -7   6   3       28.11       36.66      9.58 o 
  -6   6   3        8.12       21.65      8.43 o 
  -5   6   3      227.72      180.21      8.77 o 
  -4   6   3      134.73      155.52      9.40 o 
  -3   6   3        0.24       14.07      5.40 o 
  -2   6   3       79.70       74.68      4.96 o 
  -1   6   3       72.49      109.65      7.28 o 
   0   6   3      812.04      682.77     24.73 o 
   1   6   3      629.57      780.84     18.31 o 
   2   6   3        0.31        9.86      8.09 o 
   3   6   3      284.10      281.70     12.01 o 
   4   6   3      292.19      275.57     13.45 o 
   5   6   3      410.29      358.25     14.31 o 
   6   6   3      147.91      145.08     11.34 o 
   7   6   3        5.53        1.08      7.10 o 
   8   6   3       41.81       53.64      9.41 o 
   9   6   3       96.21      142.38     30.94 o 
  10   6   3       17.68       53.94     19.86 o 
 -10   7   3       25.02       35.12     24.94 o 
  -9   7   3        6.67       -8.53     12.70 o 
  -8   7   3        0.09       10.94     10.49 o 
  -7   7   3       96.89       96.50     10.99 o 
  -6   7   3      131.54      113.38     14.88 o 
  -5   7   3      266.44      285.19     15.19 o 
  -4   7   3      738.61      652.62     35.37 o 
  -3   7   3       15.23       26.56      7.52 o 
  -2   7   3      261.38      269.29     12.39 o 
  -1   7   3       94.14      105.81     10.18 o 
   0   7   3       81.76       62.16      7.70 o 
   1   7   3      117.07       88.42      8.89 o 
   2   7   3      130.66      145.08      9.81 o 
   3   7   3      443.79      462.98     19.15 o 
   4   7   3      138.89      118.46     10.13 o 
   5   7   3      116.56      122.22     10.38 o 
   6   7   3       13.58        7.47      6.06 o 
   7   7   3        5.11       -2.12      5.58 o 
   8   7   3       17.91       18.67      8.54 o 
   9   7   3        8.63       -3.51     11.48 o 
  -9   8   3       32.70       73.61     34.85 o 
  -8   8   3       14.25        7.82     12.37 o 
  -7   8   3      119.04       90.96     18.35 o 
  -6   8   3       71.57       77.97     14.27 o 
  -5   8   3       11.50       49.46     10.67 o 
  -4   8   3        1.32       23.67      8.22 o 
  -3   8   3      163.67      178.06     14.60 o 
  -2   8   3       27.06       55.73      8.60 o 
  -1   8   3       25.61       43.48     11.66 o 
   0   8   3      471.01      454.76     19.38 o 
   1   8   3        1.44       11.33      5.68 o 
   2   8   3        5.21       -5.30      5.83 o 
   3   8   3       23.89       23.67      6.88 o 
   4   8   3        4.68        0.05      4.83 o 
   5   8   3        0.02       -2.37      8.50 o 
   6   8   3       28.33       24.52      8.64 o 
   7   8   3       24.99       52.80     15.05 o 
   8   8   3       25.51       16.22      9.90 o 
   9   8   3       33.51       69.99     40.59 o 
  -8   9   3        2.50       70.73     80.94 o 
  -7   9   3        1.65        6.51     10.35 o 
  -6   9   3        0.23       -9.10     10.17 o 
  -5   9   3       11.71       27.96     11.92 o 
  -4   9   3       45.84       47.61     12.72 o 
  -3   9   3       29.70       28.94      7.90 o 
  -2   9   3       44.87       43.12      8.36 o 
  -1   9   3      110.00       97.65     11.78 o 
   0   9   3        0.23        6.50     11.31 o 
   1   9   3       20.98       30.99     13.45 o 
   2   9   3       13.05       14.35      5.97 o 
   3   9   3       16.06       19.02      6.88 o 
   4   9   3       25.44       20.87      8.01 o 
   5   9   3        0.23       13.16      8.27 o 
   6   9   3       43.28       28.91     10.85 o 
   7   9   3        2.93        0.73      8.21 o 
   8   9   3        3.06       -4.12     17.20 o 
  -7  10   3       14.90        3.83     11.31 o 
  -6  10   3        0.08        3.37     10.62 o 
  -5  10   3        8.85       15.29     11.76 o 
  -4  10   3        0.23        5.62      9.94 o 
  -3  10   3        8.21       11.78     12.29 o 
  -2  10   3       11.79       -2.19      6.22 o 
  -1  10   3        5.36        8.24      7.52 o 
   0  10   3       14.42       -0.41      5.64 o 
   1  10   3      133.27      117.33     15.44 o 
   2  10   3       23.64       53.61     14.40 o 
   3  10   3       16.07       13.68      7.80 o 
   4  10   3       20.31       19.95      9.44 o 
   5  10   3        0.28       19.25     10.94 o 
   6  10   3        0.22        4.15      9.12 o 
   7  10   3        9.83       27.97     18.61 o 
  -6  11   3        0.88       15.77     12.75 o 
  -5  11   3        0.31        5.07     15.34 o 
  -4  11   3        1.21        7.23     10.79 o 
  -3  11   3        0.29       23.91     11.37 o 
  -2  11   3        4.34       -1.71      7.85 o 
  -1  11   3      146.52      121.64     16.36 o 
   0  11   3       30.03       32.68      9.71 o 
   1  11   3        3.30        5.72      8.24 o 
   2  11   3        0.18       -3.67     10.90 o 
   3  11   3       12.67       17.66     12.22 o 
   4  11   3        0.77       -4.46      9.90 o 
   5  11   3        0.00       28.71     13.51 o 
  -4  12   3        7.67        4.39     12.39 o 
  -3  12   3        4.80        6.01     13.35 o 
  -2  12   3        2.74      -14.00     14.00 o 
  -1  12   3        0.12       -8.81     12.81 o 
   0  12   3       24.54       34.05     14.25 o 
   1  12   3       40.00       25.78     14.07 o 
   2  12   3        7.07       -1.14     11.10 o 
   3  12   3       24.41       13.23     17.46 o 
   4  12   3        0.26      -13.53     28.79 o 
 -11   0   4      182.90      191.76     33.89 o 
 -10   0   4       56.38       54.08     20.29 o 
  -9   0   4      229.92      227.61     19.82 o 
  -8   0   4        1.60        0.97      6.73 o 
  -7   0   4      125.17      127.23     11.88 o 
  -6   0   4        4.28        6.97      5.89 o 
  -5   0   4      101.74      119.77     12.52 o 
  -4   0   4      145.94      117.88      7.86 o 
  -3   0   4     8356.59     8193.18    130.03 o 
  -2   0   4     2125.32     2163.59     35.31 o 
  -1   0   4      106.32       96.08      4.55 o 
   0   0   4     5061.64     6049.52     70.65 o 
   1   0   4     1958.66     2240.22     86.31 o 
   2   0   4     1812.06     1765.91     68.62 o 
   3   0   4       63.66      130.46      9.25 o 
   4   0   4     2219.01     2366.28     68.62 o 
   5   0   4     1266.44     1256.54     48.27 o 
   6   0   4     1888.33     2007.23     76.41 o 
   7   0   4      331.59      242.41     29.03 o 
   8   0   4      778.32      787.18     49.38 o 
   9   0   4       25.89       17.03     14.55 o 
  10   0   4       47.93       62.21     27.73 o 
  11   0   4        9.54        7.60     28.07 o 
 -11   1   4       46.66       47.63     17.03 o 
 -10   1   4        0.59        4.85      9.71 o 
  -9   1   4      326.00      297.55     15.42 o 
  -8   1   4      284.43      299.17     14.06 o 
  -7   1   4      324.80      342.91     13.49 o 
  -6   1   4     2203.60     2263.55     47.08 o 
  -5   1   4      243.72      194.33      7.68 o 
  -4   1   4      921.69      924.99     16.99 o 
  -3   1   4      344.16      414.70     11.11 o 
  -2   1   4      716.77      662.73     11.26 o 
  -1   1   4    12081.91    12386.04    118.77 o 
   0   1   4    12131.42    12720.50     87.29 o 
   1   1   4     8470.87     8009.78     98.58 o 
   2   1   4      739.64      941.63     14.29 o 
   3   1   4     2570.20     2725.89     35.65 o 
   4   1   4     1450.28     1254.26     27.74 o 
   5   1   4     2350.44     2322.49     52.86 o 
   6   1   4      115.32      121.97     11.00 o 
   7   1   4        0.28       -7.55      7.55 o 
   8   1   4      556.09      554.26     29.31 o 
   9   1   4       15.49        5.76      8.63 o 
  10   1   4      136.54      144.60     18.21 o 
  11   1   4        0.50       12.50     12.48 o 
 -11   2   4       52.70       26.02     13.64 o 
 -10   2   4       17.53        0.36      8.73 o 
  -9   2   4        9.23        0.44      4.82 o 
  -8   2   4      327.42      367.80     16.27 o 
  -7   2   4      125.85      144.41      9.56 o 
  -6   2   4      278.61      317.34     11.65 o 
  -5   2   4        0.05        0.78      3.12 o 
  -4   2   4     1012.80     1108.27     18.99 o 
  -3   2   4      625.14      627.53     12.18 o 
  -2   2   4     2257.27     2194.39     22.06 o 
  -1   2   4       68.25       81.57      7.93 o 
   0   2   4     4629.38     4755.62    116.27 o 
   1   2   4    22323.18    23004.72    217.10 o 
   2   2   4       54.61       98.51      3.60 o 
   3   2   4      329.44      297.74      6.88 o 
   4   2   4      520.39      561.29     11.27 o 
   5   2   4      158.61      168.30      6.92 o 
   6   2   4      637.07      665.41     20.37 o 
   7   2   4      214.19      224.59     15.98 o 
   8   2   4       65.03       96.36     12.78 o 
   9   2   4       35.39       44.20     12.37 o 
  10   2   4      214.37      158.93     20.27 o 
  11   2   4       24.59        4.16     10.79 o 
 -11   3   4        4.97       23.61     16.53 o 
 -10   3   4        2.15       19.27     14.83 o 
  -9   3   4        4.00        0.14      4.86 o 
  -8   3   4      199.94      226.96     15.75 o 
  -7   3   4      264.92      274.07     13.55 o 
  -6   3   4      312.93      303.26     11.15 o 
  -5   3   4      114.60      110.74      5.95 o 
  -4   3   4       12.27        9.26      5.13 o 
  -3   3   4      117.87      124.77      7.48 o 
  -2   3   4       86.17       94.92      4.08 o 
  -1   3   4      621.61      567.05      9.27 o 
   0   3   4        5.52        1.52      2.53 o 
   1   3   4      630.56      527.10     10.23 o 
   2   3   4        0.63       21.80      3.96 o 
   3   3   4     4904.17     4880.07     82.52 o 
   4   3   4        1.76       -2.58      2.85 o 
   5   3   4        0.67       -3.55      3.55 o 
   6   3   4        2.35        8.85      7.29 o 
   7   3   4       24.37       34.26      7.45 o 
   8   3   4       88.34      109.99     13.31 o 
   9   3   4        2.65        1.06      7.62 o 
  10   3   4        3.07       -6.09     10.53 o 
  11   3   4       17.08       14.23     15.12 o 
 -11   4   4       10.06        7.64     18.55 o 
 -10   4   4        5.30       17.78     15.82 o 
  -9   4   4        7.75       10.35      6.19 o 
  -8   4   4      128.88      131.79     11.31 o 
  -7   4   4       95.18       86.66     11.13 o 
  -6   4   4       87.57       75.17     10.01 o 
  -5   4   4        4.23        2.29      4.91 o 
  -4   4   4       15.58       27.73      5.16 o 
  -3   4   4       10.13       16.96      4.85 o 
  -2   4   4        0.17        7.42      3.14 o 
  -1   4   4       14.91       37.73      3.99 o 
   0   4   4        2.80        9.49      3.20 o 
   1   4   4      662.62      565.84     11.46 o 
   2   4   4      720.26      846.69     16.88 o 
   3   4   4     2952.02     3231.59     51.02 o 
   4   4   4      168.89      150.16      6.95 o 
   5   4   4       41.86       45.48      4.98 o 
   6   4   4      125.35      123.91      7.49 o 
   7   4   4       27.47       43.90      7.24 o 
   8   4   4       26.49       31.09     12.35 o 
   9   4   4        6.90        6.47      8.87 o 
  10   4   4        0.38       21.20     13.43 o 
  11   4   4        3.14       -2.24      9.75 o 
 -10   5   4       29.19       22.35     17.34 o 
  -9   5   4       39.89       40.84      9.16 o 
  -8   5   4        5.81        8.20      6.88 o 
  -7   5   4      281.95      262.52     12.56 o 
  -6   5   4       78.99       71.29      6.55 o 
  -5   5   4        1.42       13.34     11.69 o 
  -4   5   4      128.11      123.14      6.23 o 
  -3   5   4        0.03        2.67      4.28 o 
  -2   5   4     1181.35     1324.26     26.52 o 
  -1   5   4      876.38      939.15     16.40 o 
   0   5   4      409.02      481.41     11.15 o 
   1   5   4     1546.16     1524.42     26.95 o 
   2   5   4       56.69       64.56      6.06 o 
   3   5   4      190.81      225.79      9.62 o 
   4   5   4      296.22      325.49     13.23 o 
   5   5   4        0.86       -3.79      3.97 o 
   6   5   4       74.24       65.59      6.53 o 
   7   5   4      110.56      117.23     14.94 o 
   8   5   4        0.28       10.02     12.26 o 
   9   5   4        4.06       -2.85      9.40 o 
  10   5   4        0.04       -7.70     10.32 o 
 -10   6   4       29.09       63.19     41.31 o 
  -9   6   4        0.04       -3.92     10.08 o 
  -8   6   4        0.87        5.50      7.17 o 
  -7   6   4       44.86       59.43      9.07 o 
  -6   6   4      402.46      420.22     18.09 o 
  -5   6   4       24.74       37.61     11.18 o 
  -4   6   4       69.78      105.04     18.45 o 
  -3   6   4       64.04       84.46      9.44 o 
  -2   6   4       78.21       86.82      6.55 o 
  -1   6   4        7.58        6.45      4.63 o 
   0   6   4      154.76      174.97      9.26 o 
   1   6   4       88.43       87.76      6.18 o 
   2   6   4      120.96       96.50      7.14 o 
   3   6   4      121.15      106.98     12.16 o 
   4   6   4       18.26       19.44      5.82 o 
   5   6   4       18.64       16.66      5.93 o 
   6   6   4        0.25       -4.43      4.97 o 
   7   6   4      116.77      118.72     11.69 o 
   8   6   4       21.56       31.94      8.48 o 
   9   6   4       20.07       20.23     10.77 o 
  10   6   4        2.13        6.96     21.69 o 
  -9   7   4       54.33       97.24     20.94 o 
  -8   7   4        3.68       14.11     11.91 o 
  -7   7   4        2.15        4.66      7.97 o 
  -6   7   4      109.98      133.14     10.69 o 
  -5   7   4       38.61       78.46     13.03 o 
  -4   7   4       49.89       57.54     12.06 o 
  -3   7   4       54.60       68.29      7.49 o 
  -2   7   4      215.19      193.06     11.54 o 
  -1   7   4      183.41      202.27     11.35 o 
   0   7   4      736.43      811.83     24.97 o 
   1   7   4        3.42       -1.30      4.51 o 
   2   7   4      244.44      255.09     12.46 o 
   3   7   4       74.23       75.36      8.30 o 
   4   7   4       12.27        9.37      5.92 o 
   5   7   4      179.66      182.37     11.31 o 
   6   7   4        2.26       -2.25      6.25 o 
   7   7   4       50.54       52.66     10.19 o 
   8   7   4        0.97       -9.04     11.31 o 
   9   7   4       34.30       25.67     15.26 o 
  -9   8   4        1.31       12.50     14.63 o 
  -8   8   4       91.50      109.20     26.66 o 
  -7   8   4       80.91       59.34     19.91 o 
  -6   8   4        0.13        0.60     11.72 o 
  -5   8   4       79.56       96.91     15.12 o 
  -4   8   4        0.44        3.69      5.07 o 
  -3   8   4      234.64      271.17     13.84 o 
  -2   8   4      269.97      343.17     15.46 o 
  -1   8   4       11.06       33.07      6.83 o 
   0   8   4      152.20      146.94     11.03 o 
   1   8   4       60.79       58.77      7.44 o 
   2   8   4      304.59      322.99     18.65 o 
   3   8   4      397.40      380.19     19.27 o 
   4   8   4       29.84       42.77      7.81 o 
   5   8   4        0.05        0.03      4.87 o 
   6   8   4       77.35       69.47     11.80 o 
   7   8   4       13.17       22.30     12.81 o 
   8   8   4        1.25       17.74     14.85 o 
   9   8   4        6.22       36.05     25.65 o 
  -8   9   4        0.42       35.05     23.61 o 
  -7   9   4        5.51        2.61      9.11 o 
  -6   9   4       58.19       88.10     16.36 o 
  -5   9   4      262.38      209.98     21.41 o 
  -4   9   4      123.05       97.75     15.10 o 
  -3   9   4        0.38        3.24      5.18 o 
  -2   9   4      211.13      199.22     12.77 o 
  -1   9   4       84.95      100.92     10.13 o 
   0   9   4      127.33      142.50     12.92 o 
   1   9   4      450.35      479.48     19.22 o 
   2   9   4       10.41        6.31      5.69 o 
   3   9   4      138.67      124.75     11.80 o 
   4   9   4        7.04       21.61     13.12 o 
   5   9   4       42.83       46.64     14.35 o 
   6   9   4        8.52        0.23      7.55 o 
   7   9   4        3.99       26.48     14.25 o 
   8   9   4       32.75       53.45     27.44 o 
  -7  10   4       65.98      108.63     22.66 o 
  -6  10   4        1.97       -0.97      9.06 o 
  -5  10   4        9.06        1.46      8.82 o 
  -4  10   4       66.30       49.95     13.49 o 
  -3  10   4      108.56      144.78     18.23 o 
  -2  10   4       27.43       53.38     16.75 o 
  -1  10   4        1.54        7.79      6.55 o 
   0  10   4       30.80       35.56      9.26 o 
   1  10   4      144.98      157.73     13.52 o 
   2  10   4       20.49       32.22      8.81 o 
   3  10   4       63.52       84.22     11.88 o 
   4  10   4        5.87        2.35      7.09 o 
   5  10   4       33.39       24.06     11.75 o 
   6  10   4        5.79       10.11     12.88 o 
   7  10   4        0.01       11.61     16.86 o 
  -6  11   4        5.37        2.05     11.11 o 
  -5  11   4       15.50       34.78     16.67 o 
  -4  11   4       49.92       87.13     20.87 o 
  -3  11   4       30.75       19.93     12.13 o 
  -2  11   4       25.81       24.72     11.57 o 
  -1  11   4       45.23       63.39     14.25 o 
   0  11   4       58.99       36.79     11.34 o 
   1  11   4        7.74       15.53     10.05 o 
   2  11   4       22.09       29.79     11.62 o 
   3  11   4        3.97       18.72     11.12 o 
   4  11   4        1.37       13.82     10.93 o 
   5  11   4       45.90       40.35     16.57 o 
  -4  12   4       10.82        1.65     13.01 o 
  -3  12   4        0.66        2.30     14.20 o 
  -2  12   4       24.42       18.56     15.82 o 
  -1  12   4        0.10       41.14     34.26 o 
   0  12   4        4.49       14.33     13.26 o 
   1  12   4       32.50       61.30     24.40 o 
   2  12   4       17.64       -2.56     11.52 o 
   3  12   4        0.01       10.22     17.09 o 
 -11   1   5        6.22       -0.10     13.07 o 
 -10   1   5       30.46       21.18     11.99 o 
  -9   1   5      166.64      175.41     12.49 o 
  -8   1   5        1.94        7.74      8.44 o 
  -7   1   5        6.93        0.13      5.80 o 
  -6   1   5       47.76       75.92      8.83 o 
  -5   1   5     1014.18     1048.89     21.97 o 
  -4   1   5      311.45      329.98      9.20 o 
  -3   1   5      244.50      294.40      9.57 o 
  -2   1   5      785.64      724.52     23.96 o 
  -1   1   5      104.98      118.19      3.01 o 
   0   1   5      563.35      503.37      9.70 o 
   1   1   5     4879.35     4961.53     47.98 o 
   2   1   5      909.06      884.06     10.59 o 
   3   1   5      679.86      657.20     11.65 o 
   4   1   5      595.07      701.85     13.64 o 
   5   1   5        0.30        2.58      2.07 o 
   6   1   5      413.39      345.68     17.26 o 
   7   1   5       58.80       55.55     10.30 o 
   8   1   5       28.19       53.17     11.50 o 
   9   1   5        2.59        1.25     12.26 o 
  10   1   5       92.54       85.45     17.11 o 
  11   1   5        2.25        8.98     11.88 o 
 -11   2   5       18.87       17.42     12.14 o 
 -10   2   5       36.32       84.36     14.87 o 
  -9   2   5      728.83      684.09     26.82 o 
  -8   2   5      263.14      228.80     14.65 o 
  -7   2   5     1003.41     1042.86     27.94 o 
  -6   2   5      105.57      106.75      7.43 o 
  -5   2   5       17.72       20.48      3.87 o 
  -4   2   5       44.52       36.66      3.43 o 
  -3   2   5      815.09      818.65     14.90 o 
  -2   2   5      430.57      391.60      9.02 o 
  -1   2   5     3244.85     2964.24     27.25 o 
   0   2   5     3548.27     3763.00     41.58 o 
   1   2   5     7500.29     7597.98    100.12 o 
   2   2   5     2796.83     2579.74     30.93 o 
   3   2   5     2734.11     2796.28     38.06 o 
   4   2   5        2.64        9.44      3.35 o 
   5   2   5       61.99       58.75      8.12 o 
   6   2   5        0.70        1.60      4.97 o 
   7   2   5      125.18      121.88     13.16 o 
   8   2   5        1.84       -8.99      8.99 o 
   9   2   5        1.78        9.82      9.76 o 
  10   2   5        1.00       21.67     12.67 o 
  11   2   5        6.31        4.17     11.72 o 
 -11   3   5       40.19       28.38     22.44 o 
 -10   3   5      126.52      132.27     22.24 o 
  -9   3   5        1.83       -0.45      5.60 o 
  -8   3   5       12.99       45.20     14.20 o 
  -7   3   5      338.37      343.27     15.21 o 
  -6   3   5        1.35        1.63      6.39 o 
  -5   3   5        1.25        1.94      3.93 o 
  -4   3   5      101.91      133.54      6.07 o 
  -3   3   5       52.40       52.01      6.38 o 
  -2   3   5      435.92      521.97     15.60 o 
  -1   3   5      348.30      267.47      6.34 o 
   0   3   5       78.93       23.99      2.22 o 
   1   3   5     1370.87     1150.14     17.28 o 
   2   3   5      554.82      621.86     11.90 o 
   3   3   5      711.78      659.41     13.25 o 
   4   3   5      198.19      158.93      5.92 o 
   5   3   5      642.44      511.75     24.18 o 
   6   3   5     1563.80     1522.74     46.87 o 
   7   3   5       79.48      115.98     16.19 o 
   8   3   5       49.47       59.37     12.69 o 
   9   3   5       87.12       63.95     14.73 o 
  10   3   5       78.31      118.32     22.12 o 
  11   3   5        2.43        7.62     12.02 o 
 -11   4   5      151.10      163.53     33.27 o 
 -10   4   5       69.66       89.64     18.83 o 
  -9   4   5      320.83      324.85     17.01 o 
  -8   4   5        0.09       10.98     11.05 o 
  -7   4   5       43.97       43.55      6.28 o 
  -6   4   5     1429.51     1335.27     29.36 o 
  -5   4   5       61.15       72.01      9.29 o 
  -4   4   5       20.42       15.62      9.10 o 
  -3   4   5      423.26      441.84     15.02 o 
  -2   4   5      338.00      231.07     19.60 o 
  -1   4   5      722.96      643.46     15.95 o 
   0   4   5      119.84      127.15      4.91 o 
   1   4   5     1638.48     1344.26     23.11 o 
   2   4   5      168.95       99.80      5.93 o 
   3   4   5     7633.23     7111.57    104.41 o 
   4   4   5        8.73        5.54      3.39 o 
   5   4   5        2.44        1.08      3.79 o 
   6   4   5        1.14        3.17      3.67 o 
   7   4   5      172.85      171.68     16.98 o 
   8   4   5      303.73      318.66     20.52 o 
   9   4   5       18.91       47.43     13.58 o 
  10   4   5        2.40        1.29      9.33 o 
 -10   5   5        6.43       12.47     18.25 o 
  -9   5   5        0.14       -3.63      6.62 o 
  -8   5   5       20.47       54.57     10.84 o 
  -7   5   5      820.65      761.66     21.92 o 
  -6   5   5       10.24       24.63      7.71 o 
  -5   5   5       22.65       27.79      4.68 o 
  -4   5   5      129.77      166.18      7.93 o 
  -3   5   5      851.54      748.97     24.79 o 
  -2   5   5      492.05      532.13     13.29 o 
  -1   5   5     1037.76      891.33     20.43 o 
   0   5   5      963.48      728.46     14.05 o 
   1   5   5      564.48      358.34     13.64 o 
   2   5   5       42.33       43.02      4.95 o 
   3   5   5      252.54      219.26      9.87 o 
   4   5   5      216.68      208.95     11.99 o 
   5   5   5      932.18      931.46     23.67 o 
   6   5   5       65.55       83.21      7.37 o 
   7   5   5      294.86      289.81     15.94 o 
   8   5   5       11.51       24.34     15.63 o 
   9   5   5       45.04       32.03     14.49 o 
  10   5   5       11.53       15.82     11.96 o 
 -10   6   5       84.88       83.75     44.23 o 
  -9   6   5       24.70       21.39     12.80 o 
  -8   6   5        1.36       -9.20      9.20 o 
  -7   6   5        2.71       10.70      6.30 o 
  -6   6   5      284.59      293.73     14.64 o 
  -5   6   5        9.52       23.10      9.86 o 
  -4   6   5      243.42      322.36     13.39 o 
  -3   6   5        6.72       15.92     11.21 o 
  -2   6   5      850.46      893.31     23.38 o 
  -1   6   5      344.32      344.13      8.46 o 
   0   6   5        5.45       12.57     10.26 o 
   1   6   5       49.70       36.44      4.63 o 
   2   6   5      232.49      197.74      9.61 o 
   3   6   5      476.51      494.54     16.09 o 
   4   6   5      402.91      344.64     14.48 o 
   5   6   5      159.44      155.39     11.60 o 
   6   6   5       28.86       42.31      8.83 o 
   7   6   5      163.06      184.49     14.30 o 
   8   6   5      110.46      118.69     16.05 o 
   9   6   5        0.04        6.54     10.26 o 
  10   6   5        2.16        6.91     19.12 o 
  -9   7   5       73.63       82.66     19.36 o 
  -8   7   5       41.93       51.06     12.70 o 
  -7   7   5       57.83       45.97     17.91 o 
  -6   7   5       38.68       40.41     10.96 o 
  -5   7   5      137.14      163.86     16.28 o 
  -4   7   5      636.44      696.89     21.85 o 
  -3   7   5       38.91       80.35      7.82 o 
  -2   7   5      358.59      386.26     21.08 o 
  -1   7   5       52.56       43.92      7.55 o 
   0   7   5      759.73      681.90     17.52 o 
   1   7   5       25.09       15.26      5.94 o 
   2   7   5       21.58       43.82     14.51 o 
   3   7   5      427.00      426.68     16.55 o 
   4   7   5        4.34       23.34     11.06 o 
   5   7   5      544.40      468.15     18.68 o 
   6   7   5       22.81       24.67      6.41 o 
   7   7   5        0.73        8.45     10.11 o 
   8   7   5        0.14        8.18     10.84 o 
   9   7   5        2.78       68.72     34.40 o 
  -9   8   5       35.12       47.84     19.10 o 
  -8   8   5        2.86       16.38     11.37 o 
  -7   8   5       34.55       46.68     12.99 o 
  -6   8   5       58.96       68.17     14.05 o 
  -5   8   5       98.89      121.95     15.70 o 
  -4   8   5        0.77        1.15      7.40 o 
  -3   8   5       10.43        0.70      6.12 o 
  -2   8   5      238.19      234.96     12.77 o 
  -1   8   5        7.41       16.33      6.04 o 
   0   8   5        6.80       11.27      4.57 o 
   1   8   5        2.93       10.99      5.66 o 
   2   8   5       26.04       25.58      6.87 o 
   3   8   5      205.37      196.03     14.16 o 
   4   8   5       13.22       10.62      6.83 o 
   5   8   5       24.89       19.47      7.32 o 
   6   8   5        0.16       -4.10      6.25 o 
   7   8   5        4.95       22.95     10.18 o 
   8   8   5       11.55       22.84     15.78 o 
  -8   9   5       14.93       20.86     13.54 o 
  -7   9   5       10.79       -5.48     10.38 o 
  -6   9   5       14.21       26.06     14.06 o 
  -5   9   5        2.66        3.98      9.65 o 
  -4   9   5        0.02        4.54      8.63 o 
  -3   9   5        7.60       -3.57      9.48 o 
  -2   9   5        4.01        4.44      5.42 o 
  -1   9   5        2.84        1.81      7.18 o 
   0   9   5      190.25      199.84     14.86 o 
   1   9   5      310.91      251.44     12.94 o 
   2   9   5       21.47       11.35      5.53 o 
   3   9   5       18.93       11.44      6.86 o 
   4   9   5        1.85        4.01      6.08 o 
   5   9   5        2.50       -3.16      7.41 o 
   6   9   5        0.36        1.03     11.16 o 
   7   9   5        0.68       22.16     13.86 o 
   8   9   5        0.18       31.14     36.32 o 
  -7  10   5        5.92       13.44     14.90 o 
  -6  10   5        0.01       -3.74     11.29 o 
  -5  10   5       13.56        3.03     10.00 o 
  -4  10   5       34.27       49.84     13.61 o 
  -3  10   5       11.73       44.12     16.38 o 
  -2  10   5      111.15       88.09     18.70 o 
  -1  10   5      101.77      110.48     18.22 o 
   0  10   5        2.41        3.77      6.19 o 
   1  10   5       38.48       51.22     13.54 o 
   2  10   5       54.78       62.86     10.99 o 
   3  10   5       29.30       28.37      7.83 o 
   4  10   5        2.25       15.71     15.54 o 
   5  10   5        2.71        2.25      9.14 o 
   6  10   5       14.76       35.75     17.52 o 
   7  10   5        0.17       13.53     20.45 o 
  -5  11   5        3.70        0.84      9.29 o 
  -4  11   5        0.42       12.80     12.28 o 
  -3  11   5      114.20       95.98     19.77 o 
  -2  11   5       17.15       30.58     13.35 o 
  -1  11   5        0.99        9.75      9.88 o 
   0  11   5       15.59       20.40     10.53 o 
   1  11   5        5.74        4.30      9.13 o 
   2  11   5        1.05       -9.65      9.67 o 
   3  11   5       19.77       14.67     13.52 o 
   4  11   5        2.64       28.47     12.69 o 
   5  11   5       31.34       46.37     35.02 o 
  -3  12   5       14.77       -4.85     10.32 o 
  -2  12   5       26.02       -7.70     13.96 o 
  -1  12   5        0.99       -3.78     10.73 o 
   0  12   5        0.66       -4.79     12.04 o 
   1  12   5        5.87        6.58     11.30 o 
   2  12   5        6.86       14.94     14.04 o 
   3  12   5       20.37       57.10     19.63 o 
 -11   0   6        4.94      -11.99     23.03 o 
 -10   0   6       36.99       59.50     14.60 o 
  -9   0   6      357.20      301.34     32.13 o 
  -8   0   6      102.86       88.26     13.70 o 
  -7   0   6      789.33      741.82     31.27 o 
  -6   0   6      258.11      295.31     26.23 o 
  -5   0   6     5859.80     6101.83    134.70 o 
  -4   0   6     1009.68      787.81     21.51 o 
  -3   0   6     1672.63     1657.76     34.59 o 
  -2   0   6     7313.19     7346.03    113.61 o 
  -1   0   6      538.01      719.61     14.75 o 
   0   0   6     1739.09     2328.25     37.54 o 
   1   0   6     4722.29     4725.66     91.20 o 
   2   0   6        7.85       26.61      3.20 o 
   3   0   6      735.17      581.47     58.15 o 
   4   0   6       23.65       23.75     24.76 o 
   5   0   6        8.25       28.19     14.35 o 
   6   0   6      888.35      792.88     57.76 o 
   7   0   6       56.94       49.03     13.65 o 
   8   0   6      365.16      385.19     33.88 o 
   9   0   6      158.84      218.74     29.03 o 
  10   0   6        3.74        0.39     16.79 o 
  11   0   6        0.01       -8.72     22.07 o 
 -11   1   6       98.03      103.98     23.72 o 
 -10   1   6        4.35       -0.15      5.86 o 
  -9   1   6       77.16       80.59     10.27 o 
  -8   1   6       20.52       30.01      8.81 o 
  -7   1   6     1608.15     1698.74     40.06 o 
  -6   1   6     1393.34     1531.95     33.53 o 
  -5   1   6      920.87     1087.82     23.08 o 
  -4   1   6       30.08       25.06      3.73 o 
  -3   1   6       33.68       46.06      5.68 o 
  -2   1   6       64.88       65.77      4.62 o 
  -1   1   6     7998.98     8019.61     78.61 o 
   0   1   6      226.77      358.36      7.86 o 
   1   1   6     2113.01     2322.58     41.41 o 
   2   1   6      333.23      326.73      7.21 o 
   3   1   6     1083.54     1141.97     16.22 o 
   4   1   6      472.13      519.80     11.55 o 
   5   1   6        5.52        0.84      4.60 o 
   6   1   6      722.28      748.11     27.59 o 
   7   1   6        6.79       20.49     17.40 o 
   8   1   6      341.94      399.23     24.42 o 
   9   1   6       84.27       88.70     14.36 o 
  10   1   6        3.40        4.52      9.69 o 
  11   1   6       57.70       64.84     15.84 o 
 -11   2   6        1.88        7.24     12.03 o 
 -10   2   6       57.65       77.84     12.99 o 
  -9   2   6      264.08      291.69     15.66 o 
  -8   2   6       15.85       38.25      8.89 o 
  -7   2   6      300.44      271.55     13.39 o 
  -6   2   6        4.52        7.11      4.15 o 
  -5   2   6       80.87       67.90      5.31 o 
  -4   2   6     2434.91     2594.32     45.31 o 
  -3   2   6        3.56        6.67      2.52 o 
  -2   2   6       58.88       59.66      3.17 o 
  -1   2   6       26.58       51.16     16.15 o 
   0   2   6     1928.60     1800.61     23.02 o 
   1   2   6     1626.62     1695.47     22.14 o 
   2   2   6        0.67        6.35      1.97 o 
   3   2   6      380.77      462.20      9.87 o 
   4   2   6     1269.80     1275.49     23.42 o 
   5   2   6     1254.06     1178.61     24.14 o 
   6   2   6      501.27      462.71     22.25 o 
   7   2   6      166.30      170.35     20.70 o 
   8   2   6       55.47       37.90     10.97 o 
   9   2   6        4.86       26.55     16.40 o 
  10   2   6      249.86      248.03     22.17 o 
  11   2   6        6.59       -2.22     11.00 o 
 -11   3   6        3.76       -0.22     14.66 o 
 -10   3   6       25.71       23.48      8.96 o 
  -9   3   6      166.35      203.84     13.78 o 
  -8   3   6        2.57        0.17      4.57 o 
  -7   3   6        0.06        2.58      6.33 o 
  -6   3   6      471.90      505.03     17.61 o 
  -5   3   6      309.72      319.52      9.66 o 
  -4   3   6       66.93       94.89      6.87 o 
  -3   3   6       43.12       50.90      3.21 o 
  -2   3   6      413.56      394.78     16.86 o 
  -1   3   6      409.00      372.66     13.71 o 
   0   3   6       30.71       68.25      3.49 o 
   1   3   6      746.73      687.05     11.96 o 
   2   3   6      306.09      266.20      7.40 o 
   3   3   6       21.37       39.62      4.54 o 
   4   3   6       27.23       34.89      5.03 o 
   5   3   6      184.76      140.87      7.21 o 
   6   3   6       19.60       30.99      7.13 o 
   7   3   6        1.49       19.73     16.34 o 
   8   3   6      100.56      135.79     16.03 o 
   9   3   6        5.91       33.23     11.89 o 
  10   3   6        9.92       13.81     10.72 o 
  11   3   6       13.08       27.58     14.40 o 
 -11   4   6       19.37       38.94     24.73 o 
 -10   4   6        5.98       15.92     11.80 o 
  -9   4   6       58.50       65.92      9.16 o 
  -8   4   6      117.99      123.11      9.88 o 
  -7   4   6      588.71      539.78     17.66 o 
  -6   4   6       19.36       31.30      6.69 o 
  -5   4   6      471.57      409.71     14.10 o 
  -4   4   6       11.65        9.05      2.29 o 
  -3   4   6       12.45       29.27      8.75 o 
  -2   4   6     1052.83     1204.32     17.31 o 
  -1   4   6      338.49      300.70      9.71 o 
   0   4   6     1794.92     1997.80     28.03 o 
   1   4   6      131.86      151.95      5.89 o 
   2   4   6     4674.39     4922.07     71.80 o 
   3   4   6      980.42      974.63     20.30 o 
   4   4   6       58.36       56.26      4.84 o 
   5   4   6     1271.33     1239.45     40.10 o 
   6   4   6       88.54      110.14     11.30 o 
   7   4   6      167.27      147.78     15.03 o 
   8   4   6        9.29        6.80      9.05 o 
   9   4   6        5.68        4.88      9.23 o 
  10   4   6        2.54        6.07     11.14 o 
 -10   5   6        0.11       18.47     20.18 o 
  -9   5   6        6.81       -0.87      8.91 o 
  -8   5   6       43.89       46.00      9.49 o 
  -7   5   6        9.17       22.01     10.40 o 
  -6   5   6       20.41       26.70      7.59 o 
  -5   5   6        8.83       27.95      5.72 o 
  -4   5   6      111.46      121.84     12.46 o 
  -3   5   6       58.06       82.12      8.49 o 
  -2   5   6      307.93      322.43      8.60 o 
  -1   5   6       17.71       30.74      4.84 o 
   0   5   6       63.28       72.02      4.31 o 
   1   5   6      631.44      660.90     14.73 o 
   2   5   6       83.75       55.70      5.67 o 
   3   5   6      661.79      730.47     18.90 o 
   4   5   6      265.31      304.61     11.78 o 
   5   5   6       72.79       70.87     12.55 o 
   6   5   6        0.09        3.10      5.57 o 
   7   5   6        0.32       -4.39      5.81 o 
   8   5   6        1.03        4.10      8.41 o 
   9   5   6        1.07        2.36      9.30 o 
  10   5   6        8.55       13.65     12.09 o 
 -10   6   6       35.54       36.31     23.42 o 
  -9   6   6        4.81       19.90     14.98 o 
  -8   6   6       33.44       43.69     12.46 o 
  -7   6   6        1.36       20.42     18.16 o 
  -6   6   6        0.68        6.84      4.31 o 
  -5   6   6        4.20       16.29      9.56 o 
  -4   6   6      323.82      337.81     18.51 o 
  -3   6   6        2.73       -3.76      3.76 o 
  -2   6   6       61.52       40.08      6.26 o 
  -1   6   6       97.13       96.50     14.93 o 
   0   6   6        1.47        1.84      2.69 o 
   1   6   6      140.52      134.65      8.90 o 
   2   6   6      549.76      534.50     16.47 o 
   3   6   6      205.00      196.33     10.52 o 
   4   6   6       49.20       56.40      8.17 o 
   5   6   6      267.80      264.27     13.48 o 
   6   6   6        1.50       -6.81      6.81 o 
   7   6   6        2.09       16.54     13.84 o 
   8   6   6       10.06       26.81     14.07 o 
   9   6   6       16.42       28.16     14.94 o 
  10   6   6       10.22        9.15     15.40 o 
  -9   7   6        0.48       28.25     35.56 o 
  -8   7   6       18.13       17.74     13.08 o 
  -7   7   6       44.39       86.74     21.63 o 
  -6   7   6       17.81       49.55     17.10 o 
  -5   7   6      211.22      202.53     17.80 o 
  -4   7   6      142.86      153.43     15.11 o 
  -3   7   6       13.04       26.26      9.42 o 
  -2   7   6      164.02      205.64     10.48 o 
  -1   7   6       67.19       98.69     11.09 o 
   0   7   6       45.48       66.48      5.41 o 
   1   7   6      425.17      469.91     15.37 o 
   2   7   6      152.22      117.08     13.10 o 
   3   7   6       64.40       67.22      8.30 o 
   4   7   6       18.26       13.96      6.16 o 
   5   7   6       58.68       58.32     10.12 o 
   6   7   6        5.72        6.08      5.29 o 
   7   7   6      105.00       96.39     12.28 o 
   8   7   6        3.37        4.85      9.70 o 
   9   7   6        5.00        8.75     14.29 o 
  -9   8   6        0.02       11.04     13.74 o 
  -8   8   6      153.22      149.33     21.22 o 
  -7   8   6        3.65       -0.76      8.78 o 
  -6   8   6       22.33       30.31     12.01 o 
  -5   8   6      285.35      292.42     22.97 o 
  -4   8   6        7.93       14.28     14.06 o 
  -3   8   6       49.83       95.07     14.31 o 
  -2   8   6       76.12       91.80      9.21 o 
  -1   8   6       18.14       37.06     11.71 o 
   0   8   6      476.19      489.29     19.56 o 
   1   8   6      540.98      491.18     16.77 o 
   2   8   6       50.27       60.26      8.02 o 
   3   8   6      202.37      184.58     16.99 o 
   4   8   6      187.66      161.07     17.44 o 
   5   8   6       18.48       14.45      7.08 o 
   6   8   6       14.27       11.92      6.90 o 
   7   8   6        0.87       10.90      8.42 o 
   8   8   6       10.30       27.47     22.08 o 
  -8   9   6       51.54       82.31     18.32 o 
  -7   9   6       12.22       12.27     10.23 o 
  -6   9   6       57.90       62.52     14.72 o 
  -5   9   6       50.78       36.38     13.03 o 
  -4   9   6        6.28       -2.36      9.68 o 
  -3   9   6       76.91       85.65     13.63 o 
  -2   9   6      266.45      300.09     21.36 o 
  -1   9   6      319.93      360.73     22.33 o 
   0   9   6       31.69       28.33      8.31 o 
   1   9   6       21.05       -7.15      7.15 o 
   2   9   6        4.63        8.92      5.37 o 
   3   9   6       32.77       45.17     13.90 o 
   4   9   6       27.44       34.28      8.40 o 
   5   9   6       12.48       19.77      8.58 o 
   6   9   6       63.91       61.65     19.92 o 
   7   9   6       41.91       27.75     13.31 o 
  -7  10   6       32.02        6.40     11.20 o 
  -6  10   6       37.52       34.77     13.78 o 
  -5  10   6       18.28       29.83     13.04 o 
  -4  10   6       27.49       44.80     14.92 o 
  -3  10   6      127.01      126.18     22.16 o 
  -2  10   6       41.93       32.04     11.38 o 
  -1  10   6       97.14      116.18     20.24 o 
   0  10   6       65.31       72.69     13.65 o 
   1  10   6        9.02       24.01     13.21 o 
   2  10   6       12.18        0.36      8.76 o 
   3  10   6        0.40        5.27      6.13 o 
   4  10   6        4.18        5.60      7.67 o 
   5  10   6       27.00       29.25     12.26 o 
   6  10   6       10.94       24.06     13.33 o 
  -5  11   6       13.72       42.88     19.07 o 
  -4  11   6        0.78        3.87     10.69 o 
  -3  11   6       46.79       23.88     15.13 o 
  -2  11   6        0.07        4.12     13.45 o 
  -1  11   6       21.43       13.78      9.47 o 
   0  11   6        5.98       -0.94      8.53 o 
   1  11   6        0.02        1.05      8.45 o 
   2  11   6       15.30       10.40     16.98 o 
   3  11   6       39.20       75.69     23.16 o 
   4  11   6        6.23       18.21     15.60 o 
   5  11   6        4.40       -7.58     22.36 o 
  -3  12   6        2.95      -11.00     12.59 o 
  -2  12   6        0.17      -11.72     11.72 o 
  -1  12   6        3.04      -13.41     13.41 o 
   0  12   6       12.96       26.45     15.67 o 
   1  12   6        3.70        4.74     12.01 o 
   2  12   6        3.96       31.01     20.60 o 
   3  12   6        1.85       10.30     32.77 o 
 -11   1   7       26.76        7.76     10.61 o 
 -10   1   7        0.76       -3.63      7.10 o 
  -9   1   7       11.09       23.52      9.57 o 
  -8   1   7       42.11       39.97      7.67 o 
  -7   1   7       49.27       60.93      8.29 o 
  -6   1   7       11.18       28.00      8.10 o 
  -5   1   7       72.05       70.09      6.69 o 
  -4   1   7     1268.73     1362.17     24.60 o 
  -3   1   7     1691.19     1972.77     33.61 o 
  -2   1   7       53.41       74.71      7.12 o 
  -1   1   7      344.51      368.50      6.84 o 
   0   1   7      514.83      494.58      8.30 o 
   1   1   7      442.20      411.73      7.81 o 
   2   1   7        0.58       -1.22      1.99 o 
   3   1   7      107.57      107.28      3.34 o 
   4   1   7      481.26      481.10     16.72 o 
   5   1   7      245.57      198.13     12.13 o 
   6   1   7      478.50      504.80     25.83 o 
   7   1   7       13.29       34.47     15.71 o 
   8   1   7       70.35       73.90     13.14 o 
   9   1   7        1.73       -9.58      9.58 o 
  10   1   7        9.98       26.55     12.68 o 
  11   1   7        6.65       -3.91     10.61 o 
 -11   2   7       66.19       77.69     29.89 o 
 -10   2   7        4.93        5.81      6.65 o 
  -9   2   7        3.63        4.61      5.74 o 
  -8   2   7       22.86       27.45      7.19 o 
  -7   2   7      674.71      683.14     24.16 o 
  -6   2   7      428.67      441.95     14.28 o 
  -5   2   7      107.49      103.00      6.46 o 
  -4   2   7       79.46       82.68     10.83 o 
  -3   2   7      437.96      349.46      7.98 o 
  -2   2   7      465.25      373.77      5.70 o 
  -1   2   7      264.80      226.20      8.28 o 
   0   2   7       20.64       23.70      4.58 o 
   1   2   7     1470.94     1299.34     18.56 o 
   2   2   7        9.08        6.19      3.28 o 
   3   2   7      293.68      296.78      8.01 o 
   4   2   7      139.72      165.84      8.31 o 
   5   2   7      121.88      130.04      8.31 o 
   6   2   7      157.55      169.69     12.56 o 
   7   2   7       95.77       98.17     13.97 o 
   8   2   7       28.74       47.27     18.68 o 
   9   2   7       11.47       -0.59      7.68 o 
  10   2   7       28.96       43.40     13.60 o 
  11   2   7        3.10        8.66     11.53 o 
 -11   3   7       22.88        8.38     18.46 o 
 -10   3   7       94.79       76.75     12.52 o 
  -9   3   7      213.23      217.30     14.66 o 
  -8   3   7        0.99       -0.92      6.60 o 
  -7   3   7      269.61      275.20     13.26 o 
  -6   3   7        7.52       11.17      6.90 o 
  -5   3   7      419.60      424.51     14.42 o 
  -4   3   7      178.84      183.21      7.59 o 
  -3   3   7       17.92       24.53      4.82 o 
  -2   3   7      477.93      663.28     10.67 o 
  -1   3   7     1764.52     1742.82     45.83 o 
   0   3   7      598.65      859.23     15.02 o 
   1   3   7      840.27      912.98     16.85 o 
   2   3   7      329.07      239.11      7.61 o 
   3   3   7      979.17     1001.77     18.52 o 
   4   3   7     1222.55     1095.33     19.49 o 
   5   3   7       62.39       65.93      9.83 o 
   6   3   7        2.76        4.37      5.77 o 
   7   3   7      153.98      120.67     14.74 o 
   8   3   7      169.99      148.26     17.05 o 
   9   3   7        0.43       22.10     11.46 o 
  10   3   7       42.20       36.75     13.05 o 
 -11   4   7      115.85      148.11     36.01 o 
 -10   4   7        3.88       -8.87     11.94 o 
  -9   4   7        9.81       18.29      9.10 o 
  -8   4   7      502.35      461.27     20.93 o 
  -7   4   7      157.16      160.50     12.55 o 
  -6   4   7        3.67       13.03      5.74 o 
  -5   4   7        0.32       -3.81      5.90 o 
  -4   4   7       12.84       13.74      2.37 o 
  -3   4   7       43.81       32.72      4.82 o 
  -2   4   7      647.90      667.75     21.81 o 
  -1   4   7      953.42      909.74     27.24 o 
   0   4   7      759.72      516.46     10.23 o 
   1   4   7     5766.93     5314.97     75.23 o 
   2   4   7       67.68      102.44      8.25 o 
   3   4   7      460.05      465.49     12.65 o 
   4   4   7      149.12      115.82      6.78 o 
   5   4   7      392.72      364.57     12.04 o 
   6   4   7      783.55      798.65     26.01 o 
   7   4   7      337.57      336.69     22.59 o 
   8   4   7       12.34       28.45     13.46 o 
   9   4   7        6.68        5.93      9.32 o 
  10   4   7        2.38      -14.10     14.10 o 
 -10   5   7       31.97       72.68     34.82 o 
  -9   5   7      106.56      140.90     17.96 o 
  -8   5   7      280.07      284.06     21.59 o 
  -7   5   7      301.09      307.21     15.84 o 
  -6   5   7      226.52      223.74     17.50 o 
  -5   5   7        8.19       17.04     13.02 o 
  -4   5   7     1087.65     1177.27     26.75 o 
  -3   5   7      374.21      380.92     18.21 o 
  -2   5   7       59.88       45.02      7.91 o 
  -1   5   7       22.34        1.40      8.09 o 
   0   5   7      400.97      331.90     11.24 o 
   1   5   7       20.08       30.11      6.27 o 
   2   5   7       63.97       69.42      6.73 o 
   3   5   7      873.36      904.30     22.29 o 
   4   5   7      190.38      213.53     10.15 o 
   5   5   7      568.75      495.61     17.46 o 
   6   5   7        1.30        3.22     10.43 o 
   7   5   7       25.68       27.08      8.29 o 
   8   5   7        8.96       -5.23      9.06 o 
   9   5   7       45.36       45.97     19.61 o 
  10   5   7       23.51       61.89     30.47 o 
 -10   6   7        0.39      -10.23     19.53 o 
  -9   6   7       12.62        9.23     13.59 o 
  -8   6   7      238.27      234.14     21.02 o 
  -7   6   7        0.89       22.82     15.08 o 
  -6   6   7      412.07      451.72     28.74 o 
  -5   6   7      269.62      234.68     18.76 o 
  -4   6   7       21.09       27.65      8.82 o 
  -3   6   7      140.10      164.08     14.35 o 
  -2   6   7      312.73      336.98     15.71 o 
  -1   6   7        0.32       10.38      3.68 o 
   0   6   7       14.08       12.02      3.49 o 
   1   6   7      473.68      400.39     15.34 o 
   2   6   7      993.72      951.85     22.92 o 
   3   6   7      316.35      271.26     12.71 o 
   4   6   7      556.23      575.16     19.72 o 
   5   6   7      248.00      184.87     12.27 o 
   6   6   7      328.81      351.57     18.96 o 
   7   6   7      171.21      179.46     14.00 o 
   8   6   7        6.27       10.15     10.05 o 
   9   6   7       14.31       12.63     11.53 o 
  -9   7   7       75.53       95.27     37.04 o 
  -8   7   7      190.96      134.20     19.53 o 
  -7   7   7       30.74       24.11     11.16 o 
  -6   7   7      373.27      410.99     26.08 o 
  -5   7   7        7.39       -8.71      8.71 o 
  -4   7   7      130.05      190.96     18.57 o 
  -3   7   7        0.31       -0.01      6.40 o 
  -2   7   7       39.51       51.79     11.25 o 
  -1   7   7      140.52      143.20     10.46 o 
   0   7   7     1049.66      958.32     21.84 o 
   1   7   7      330.17      340.96     15.38 o 
   2   7   7     1085.58     1036.69     28.10 o 
   3   7   7        0.45       13.01      6.72 o 
   4   7   7      119.07      112.31     10.92 o 
   5   7   7      529.58      488.50     22.03 o 
   6   7   7        0.84        2.71      6.49 o 
   7   7   7        0.20       18.69      9.77 o 
   8   7   7       78.08      106.02     18.93 o 
   9   7   7        0.65        2.72     13.37 o 
  -9   8   7       11.49      -20.71     20.71 o 
  -8   8   7       22.78        8.70     12.96 o 
  -7   8   7        0.54        1.39      9.50 o 
  -6   8   7       56.99       62.66     15.05 o 
  -5   8   7       77.58      105.21     15.17 o 
  -4   8   7       21.18       23.61     10.55 o 
  -3   8   7      191.22      179.27     19.93 o 
  -2   8   7       27.04       33.09     11.10 o 
  -1   8   7       37.40       37.25      6.44 o 
   0   8   7      201.61      201.67     12.51 o 
   1   8   7      100.68       90.98     10.22 o 
   2   8   7       21.11       18.21      6.16 o 
   3   8   7      189.23      165.05     13.25 o 
   4   8   7        3.87        5.32      7.56 o 
   5   8   7        0.01        5.04      7.25 o 
   6   8   7        2.30        9.87      7.91 o 
   7   8   7        8.25       -0.63      7.24 o 
   8   8   7        1.20      -15.38     15.38 o 
  -8   9   7        7.59        6.80     12.28 o 
  -7   9   7       22.36       11.28     14.28 o 
  -6   9   7        0.03       14.37     12.06 o 
  -5   9   7        0.35        0.34      8.10 o 
  -4   9   7       35.18       45.29     19.93 o 
  -3   9   7       54.63       51.77     11.38 o 
  -2   9   7      200.86      171.62     17.90 o 
  -1   9   7      135.68      126.61     15.83 o 
   0   9   7       17.45       34.26      7.28 o 
   1   9   7       26.63       36.61     10.30 o 
   2   9   7        2.62        8.09      6.01 o 
   3   9   7        5.62        1.08      5.13 o 
   4   9   7       10.98       16.31      7.64 o 
   5   9   7        9.80        3.15      6.85 o 
   6   9   7        2.18       16.72     11.70 o 
   7   9   7        1.17       22.45     29.94 o 
  -7  10   7        0.01       -2.19     11.09 o 
  -6  10   7        0.22       -8.67     11.24 o 
  -5  10   7        1.45       13.37     10.71 o 
  -4  10   7        2.76        0.21      8.26 o 
  -3  10   7       46.40       38.80     12.72 o 
  -2  10   7       61.54       79.09     15.33 o 
  -1  10   7       39.54       51.61     21.22 o 
   0  10   7       15.68       40.34     37.24 o 
   1  10   7        0.32       -2.76      7.97 o 
   2  10   7       82.09       71.27     10.89 o 
   3  10   7        7.36        6.45      7.91 o 
   4  10   7       25.73       24.28      8.36 o 
   5  10   7        5.01       19.30     11.28 o 
   6  10   7        0.05        0.68     18.13 o 
  -5  11   7        4.83       14.10     17.93 o 
  -4  11   7       12.12        8.86     12.34 o 
  -3  11   7       56.42       34.67     15.33 o 
  -2  11   7       21.23       17.36     14.25 o 
  -1  11   7       19.42       30.26     20.90 o 
   0  11   7        3.39       -0.97      8.73 o 
   1  11   7        1.27        6.18     10.53 o 
   2  11   7        1.75       21.09     12.83 o 
   3  11   7        2.77       17.80     13.23 o 
   4  11   7        0.05        3.62     11.23 o 
   5  11   7        7.23       47.59     31.09 o 
  -3  12   7        1.44       18.58     23.31 o 
  -2  12   7        3.97       29.33     14.12 o 
  -1  12   7        8.27      -11.04     12.38 o 
   0  12   7       14.24       26.20     16.62 o 
   1  12   7        5.08        1.69     11.81 o 
   2  12   7       13.81        8.45     12.31 o 
 -11   0   8       49.28       26.32     20.07 o 
 -10   0   8      145.09      121.57     21.85 o 
  -9   0   8      727.21      691.13     38.44 o 
  -8   0   8       80.62       69.59     12.38 o 
  -7   0   8      149.76      180.71     22.32 o 
  -6   0   8      978.04      865.63     32.87 o 
  -5   0   8     5011.62     5346.88    123.78 o 
  -4   0   8     3657.85     4153.69     91.23 o 
  -3   0   8     1587.99     1944.17     43.57 o 
  -2   0   8      182.89      249.76     34.95 o 
  -1   0   8     2880.22     2890.93     50.66 o 
   0   0   8      388.73      316.27     10.44 o 
   1   0   8        3.60        9.83      5.26 o 
   2   0   8        1.46        1.89      5.07 o 
   3   0   8        1.78       -1.89      1.89 o 
   4   0   8     1349.01     1309.48    161.87 o 
   5   0   8       99.58      142.33     14.04 o 
   6   0   8       63.31       74.57     15.81 o 
   7   0   8      424.62      482.41     71.01 o 
   8   0   8       12.25       21.23     14.85 o 
   9   0   8      109.16      195.79     28.70 o 
  10   0   8       17.02       40.27     21.83 o 
  11   0   8       56.92        9.52     25.62 o 
 -11   1   8       10.64       27.65     17.76 o 
 -10   1   8       33.64       37.11      9.79 o 
  -9   1   8        3.90        5.05      6.03 o 
  -8   1   8      342.10      397.43     26.09 o 
  -7   1   8     1191.37     1257.00     34.21 o 
  -6   1   8       69.92       56.19      6.87 o 
  -5   1   8      461.27      461.11     13.57 o 
  -4   1   8      522.77      643.29     14.53 o 
  -3   1   8      204.43      170.30     15.05 o 
  -2   1   8     5862.60     5851.57    187.59 o 
  -1   1   8     2267.85     2125.94     53.57 o 
   0   1   8        7.73       31.57      3.70 o 
   1   1   8      725.33      706.66     11.81 o 
   2   1   8      426.05      518.18     16.25 o 
   3   1   8        0.99        4.92      2.49 o 
   4   1   8       66.22       83.20      7.86 o 
   5   1   8        2.65       -2.87      6.48 o 
   6   1   8      456.49      479.63     21.60 o 
   7   1   8        1.35        0.18      7.28 o 
   8   1   8        0.07       17.94     14.43 o 
   9   1   8      202.11      206.78     21.80 o 
  10   1   8        5.92       19.76     18.86 o 
  11   1   8        9.11       26.91     13.91 o 
 -11   2   8       62.19      102.02     29.24 o 
 -10   2   8       77.43       89.34     11.14 o 
  -9   2   8      134.62      149.44     12.63 o 
  -8   2   8       20.30       24.39     10.30 o 
  -7   2   8       15.51       14.28      5.35 o 
  -6   2   8      219.12      200.73     11.69 o 
  -5   2   8      558.57      528.86     15.01 o 
  -4   2   8      185.21      202.15     12.06 o 
  -3   2   8      368.39      388.00     10.66 o 
  -2   2   8     1355.84     1491.16     19.51 o 
  -1   2   8     1054.96     1039.84     13.90 o 
   0   2   8      405.80      438.89      7.94 o 
   1   2   8      813.38     1002.92     16.03 o 
   2   2   8      769.65      677.12     12.60 o 
   3   2   8       40.99       28.01      4.35 o 
   4   2   8      525.93      509.23     18.05 o 
   5   2   8      296.17      291.21     10.57 o 
   6   2   8      255.12      220.95     17.52 o 
   7   2   8      694.54      677.55     31.29 o 
   8   2   8      101.12      134.71     16.19 o 
   9   2   8       36.12       52.13     20.35 o 
  10   2   8       17.02       33.61     12.93 o 
  11   2   8        0.02       -5.69     13.38 o 
 -11   3   8       42.93       40.38     23.53 o 
 -10   3   8        0.72       12.53      9.92 o 
  -9   3   8       75.41       87.82     11.46 o 
  -8   3   8      419.10      478.33     24.40 o 
  -7   3   8      929.20      976.24     27.16 o 
  -6   3   8       28.97       18.97      4.73 o 
  -5   3   8       42.38       46.64      5.74 o 
  -4   3   8        5.49        1.52      6.37 o 
  -3   3   8       66.91       64.99      8.15 o 
  -2   3   8      519.54      549.20     10.52 o 
  -1   3   8      761.50      885.76     24.33 o 
   0   3   8        3.70        1.00      1.50 o 
   1   3   8      824.83      959.52     17.16 o 
   2   3   8     1459.67     1474.92     27.02 o 
   3   3   8        0.77        2.23      3.41 o 
   4   3   8      311.61      325.63     16.42 o 
   5   3   8        2.27       12.11      7.59 o 
   6   3   8       74.54      110.86     12.85 o 
   7   3   8       40.99       50.64     11.30 o 
   8   3   8       77.36      119.95     16.58 o 
   9   3   8       23.46        2.75      8.97 o 
  10   3   8        0.78       10.66     10.27 o 
 -11   4   8        9.31       12.21     20.71 o 
 -10   4   8        0.14       -6.11     12.60 o 
  -9   4   8        3.73       -2.48      9.46 o 
  -8   4   8       30.60       49.87     10.39 o 
  -7   4   8       33.52       42.96      7.54 o 
  -6   4   8      216.71      190.19     14.37 o 
  -5   4   8      324.72      313.71     17.57 o 
  -4   4   8       65.00       68.33      5.77 o 
  -3   4   8       92.66       84.78      8.68 o 
  -2   4   8       78.29       87.15      9.10 o 
  -1   4   8      127.36      128.38     10.98 o 
   0   4   8      158.23      168.12      5.69 o 
   1   4   8        0.00        4.48      5.53 o 
   2   4   8     1615.00     1751.39     31.13 o 
   3   4   8       14.73       34.79      4.91 o 
   4   4   8        0.10       -0.77      3.51 o 
   5   4   8        2.70       18.51      8.80 o 
   6   4   8        3.55        7.25      5.49 o 
   7   4   8      141.22      161.21     17.26 o 
   8   4   8        8.15       45.80     22.78 o 
   9   4   8       14.05       18.87     11.57 o 
  10   4   8        9.05        7.47     11.34 o 
 -10   5   8       22.74        5.73     14.80 o 
  -9   5   8        3.08        8.10     12.25 o 
  -8   5   8       42.00       60.77     12.85 o 
  -7   5   8       22.19       22.48     10.69 o 
  -6   5   8       31.88       42.32     17.28 o 
  -5   5   8      161.47      144.39     14.90 o 
  -4   5   8      137.21      153.89     14.30 o 
  -3   5   8      181.00      200.75     13.77 o 
  -2   5   8       63.70       69.65     11.16 o 
  -1   5   8        2.19        3.79      2.18 o 
   0   5   8      110.38      106.08      6.82 o 
   1   5   8      203.19      181.73      7.55 o 
   2   5   8      366.83      408.79     15.58 o 
   3   5   8      103.07      113.81      8.99 o 
   4   5   8      899.51      959.43     24.25 o 
   5   5   8        0.01        3.13      4.26 o 
   6   5   8      423.82      416.12     18.93 o 
   7   5   8      101.57       72.28     14.70 o 
   8   5   8       30.66       36.06     13.64 o 
   9   5   8       17.23       38.25     14.28 o 
  10   5   8        0.43        3.82     11.03 o 
 -10   6   8        1.15       25.33     17.08 o 
  -9   6   8       16.70       28.73     13.68 o 
  -8   6   8       16.42        3.69      8.71 o 
  -7   6   8       39.02       29.79     10.64 o 
  -6   6   8      278.63      293.08     20.49 o 
  -5   6   8       84.05       72.80     13.45 o 
  -4   6   8      134.77      137.35     17.48 o 
  -3   6   8       42.19       44.93     10.17 o 
  -2   6   8      120.73      159.33     17.39 o 
  -1   6   8       32.07       34.81      3.93 o 
   0   6   8      172.16      167.38      6.83 o 
   1   6   8       58.54       44.58      7.44 o 
   2   6   8       61.07       61.20      8.02 o 
   3   6   8      427.53      399.20     16.28 o 
   4   6   8       39.48       72.43      8.26 o 
   5   6   8       70.39       66.30     13.91 o 
   6   6   8       28.32       25.37      8.41 o 
   7   6   8       32.87       20.24     11.00 o 
   8   6   8       18.06       28.03     22.59 o 
   9   6   8        0.70       -2.90      9.87 o 
  -9   7   8      108.60      180.31     43.90 o 
  -8   7   8        9.19       31.63     13.96 o 
  -7   7   8       76.66      101.18     21.74 o 
  -6   7   8        7.48       -5.00      9.65 o 
  -5   7   8        2.10        6.10      8.67 o 
  -4   7   8      224.16      262.05     19.32 o 
  -3   7   8      118.91      135.76     14.78 o 
  -2   7   8       91.49      151.18     22.85 o 
  -1   7   8       33.48       39.00     13.39 o 
   0   7   8      127.45      156.11     10.53 o 
   1   7   8       15.01       15.84      8.80 o 
   2   7   8       93.14       79.90      8.33 o 
   3   7   8       34.90       45.14      8.82 o 
   4   7   8       22.86       21.31      6.61 o 
   5   7   8       16.68       13.28      6.89 o 
   6   7   8        1.65        3.50      6.81 o 
   7   7   8       63.94       44.08     15.15 o 
   8   7   8       10.39       36.36     13.13 o 
   9   7   8        3.04      -12.89     13.77 o 
  -8   8   8       83.68       60.79     15.64 o 
  -7   8   8       21.73       45.14     15.21 o 
  -6   8   8      229.45      276.72     25.06 o 
  -5   8   8       64.21       94.36     15.60 o 
  -4   8   8       36.86       42.96     12.84 o 
  -3   8   8        9.24        9.72      8.97 o 
  -2   8   8       12.12        8.71      8.09 o 
  -1   8   8      423.90      453.79     33.12 o 
   0   8   8        4.03       18.49     19.56 o 
   1   8   8      409.20      430.72     19.65 o 
   2   8   8       87.93       91.50      9.35 o 
   3   8   8      171.90      164.00     11.95 o 
   4   8   8       43.38       33.04      8.37 o 
   5   8   8        0.56      -10.08     10.08 o 
   6   8   8       50.78       46.48     11.01 o 
   7   8   8        0.58        2.41      8.35 o 
   8   8   8       14.80       18.31     19.42 o 
  -8   9   8       38.47       23.02     12.73 o 
  -7   9   8       11.02        5.07     11.46 o 
  -6   9   8       28.47       27.83     12.66 o 
  -5   9   8       16.39       17.48     10.13 o 
  -4   9   8      217.47      251.40     22.02 o 
  -3   9   8       36.67       60.76     13.33 o 
  -2   9   8       27.81       83.20     17.67 o 
  -1   9   8       47.07       72.82     14.13 o 
   0   9   8       29.03       58.70     13.12 o 
   1   9   8       49.81       65.84      9.53 o 
   2   9   8       40.62       49.08     10.51 o 
   3   9   8        6.83        4.51      5.90 o 
   4   9   8       35.89       41.74      9.17 o 
   5   9   8       11.49        4.89      7.33 o 
   6   9   8        0.02       -6.13      9.52 o 
   7   9   8       26.62       52.43     22.65 o 
  -6  10   8      136.39      139.24     20.72 o 
  -5  10   8       35.46       69.49     16.71 o 
  -4  10   8        1.72        6.11      9.47 o 
  -3  10   8       36.53       61.45     14.24 o 
  -2  10   8       41.58       27.74     11.77 o 
  -1  10   8       59.20       82.51     15.52 o 
   0  10   8      130.07      118.84     18.90 o 
   1  10   8       12.87       -3.12      8.55 o 
   2  10   8       14.26        4.00     10.24 o 
   3  10   8       18.56       19.44      9.41 o 
   4  10   8        4.63       -5.94      7.90 o 
   5  10   8        1.13        5.11     27.39 o 
   6  10   8        6.78       22.85     17.75 o 
  -5  11   8        8.66       -6.17     11.99 o 
  -4  11   8        4.75       17.27     14.89 o 
  -3  11   8       93.37       74.85     17.53 o 
  -2  11   8        2.91        4.52     12.23 o 
  -1  11   8        1.10       -1.27      8.52 o 
   0  11   8        0.19        8.22     10.20 o 
   1  11   8       14.47       24.16     12.25 o 
   2  11   8       13.71       50.24     26.92 o 
   3  11   8        6.87       33.75     14.27 o 
   4  11   8        1.48        3.15     11.43 o 
  -2  12   8       19.19        9.65     12.40 o 
  -1  12   8        1.30      -10.16     13.41 o 
   0  12   8        3.31        0.90     11.71 o 
   1  12   8        0.09       -3.34     15.06 o 
   2  12   8        8.20        9.18     17.49 o 
 -11   1   9        9.58        7.75     15.41 o 
 -10   1   9       30.60       38.08     10.46 o 
  -9   1   9       26.70       33.47      8.88 o 
  -8   1   9        0.94        1.02      5.16 o 
  -7   1   9       37.08       39.47      8.88 o 
  -6   1   9       89.78       84.94      8.15 o 
  -5   1   9        3.89        9.94      4.28 o 
  -4   1   9      427.09      552.41     13.60 o 
  -3   1   9        0.72       -1.16      2.63 o 
  -2   1   9      561.87      461.89     21.46 o 
  -1   1   9       70.58      104.41      7.74 o 
   0   1   9        4.23       16.45      9.09 o 
   1   1   9     1439.97     1543.90     23.27 o 
   2   1   9      470.90      539.15     19.83 o 
   3   1   9      105.27       95.22      3.96 o 
   4   1   9      499.93      491.34     11.40 o 
   5   1   9       13.22       24.86     11.51 o 
   6   1   9       87.59       89.43     11.28 o 
   7   1   9       14.32       22.40     11.80 o 
   8   1   9        3.40       -3.96      8.60 o 
   9   1   9        8.01        5.98     10.01 o 
  10   1   9        4.36        3.47      9.99 o 
 -11   2   9        0.54       -3.34     17.08 o 
 -10   2   9       54.19       68.09     12.25 o 
  -9   2   9        2.49       -1.56      6.56 o 
  -8   2   9      230.81      228.26     13.91 o 
  -7   2   9      132.51      118.76     10.04 o 
  -6   2   9      135.03      135.77      8.26 o 
  -5   2   9      390.19      363.79     14.11 o 
  -4   2   9        7.68       19.37     13.15 o 
  -3   2   9      839.87      942.22     15.75 o 
  -2   2   9     1043.73     1105.32     15.00 o 
  -1   2   9      739.35      701.03     11.79 o 
   0   2   9       68.84       47.20      3.20 o 
   1   2   9      784.01      834.24     26.12 o 
   2   2   9      666.72      648.94     13.05 o 
   3   2   9        0.00        9.46      3.82 o 
   4   2   9       78.24       63.66      6.42 o 
   5   2   9       88.39       70.31      8.04 o 
   6   2   9      693.37      625.12     27.34 o 
   7   2   9        2.18        0.55      6.29 o 
   8   2   9      185.73      192.58     19.75 o 
   9   2   9       15.27       18.38     11.74 o 
  10   2   9        6.77        5.60      9.99 o 
 -11   3   9        3.15       -4.27     17.49 o 
 -10   3   9       92.71       85.35     22.10 o 
  -9   3   9      255.22      255.28     22.17 o 
  -8   3   9       26.54       21.96      7.12 o 
  -7   3   9      526.57      520.23     18.44 o 
  -6   3   9      527.43      520.86     18.49 o 
  -5   3   9       69.53       67.68      9.40 o 
  -4   3   9      165.47      216.53      9.35 o 
  -3   3   9     1154.06     1093.87     45.30 o 
  -2   3   9     1110.11     1410.14     24.22 o 
  -1   3   9     4537.06     4795.69     77.78 o 
   0   3   9      152.39      199.89      6.65 o 
   1   3   9      785.76      709.86     13.99 o 
   2   3   9      547.53      505.49     12.17 o 
   3   3   9      524.57      497.95     11.67 o 
   4   3   9       31.20       27.45      4.51 o 
   5   3   9       56.80       49.74      5.76 o 
   6   3   9       85.91       92.61     13.13 o 
   7   3   9        0.09       10.94      9.03 o 
   8   3   9      144.46      171.13     22.55 o 
   9   3   9        9.75        1.03     10.55 o 
  10   3   9        7.15       17.27     13.28 o 
 -10   4   9       27.45       30.09     14.27 o 
  -9   4   9        1.68        0.04      8.90 o 
  -8   4   9       50.59       51.27     11.22 o 
  -7   4   9      141.50      149.61     15.83 o 
  -6   4   9        0.55       10.05     10.36 o 
  -5   4   9      274.65      300.07     20.03 o 
  -4   4   9      108.66       89.76     14.03 o 
  -3   4   9       19.09       27.62      7.59 o 
  -2   4   9      137.05      139.68     15.17 o 
  -1   4   9      214.56      162.50     10.57 o 
   0   4   9     1757.11     1453.39     23.06 o 
   1   4   9      441.39      429.04     11.13 o 
   2   4   9      459.34      497.79     12.96 o 
   3   4   9      227.22      230.96      9.01 o 
   4   4   9       42.57       46.59      6.10 o 
   5   4   9      312.96      329.82     15.18 o 
   6   4   9      654.87      669.43     31.50 o 
   7   4   9        8.51       -3.66     10.40 o 
   8   4   9       60.95       68.57     13.75 o 
   9   4   9      100.00       78.39     16.78 o 
  10   4   9       16.31       13.55     13.30 o 
 -10   5   9      168.29      175.74     26.31 o 
  -9   5   9       96.67       87.92     23.82 o 
  -8   5   9       79.79      105.76     16.01 o 
  -7   5   9       88.75       97.64     22.37 o 
  -6   5   9      869.54      863.34     38.15 o 
  -5   5   9      147.66      180.85     17.20 o 
  -4   5   9      176.42      146.14     21.15 o 
  -3   5   9       82.85       81.52     10.74 o 
  -2   5   9      424.94      374.16     19.14 o 
  -1   5   9     1323.73     1247.33     51.65 o 
   0   5   9       15.77        9.64      3.02 o 
   1   5   9      871.96      819.79     18.18 o 
   2   5   9      381.59      385.86     12.83 o 
   3   5   9       12.83       14.41      6.06 o 
   4   5   9      962.66      901.65     23.20 o 
   5   5   9       59.31       53.23      6.34 o 
   6   5   9      247.07      215.60     18.00 o 
   7   5   9       29.33       51.31     12.78 o 
   8   5   9       36.87       32.43     12.17 o 
   9   5   9        5.15       21.70     20.68 o 
  10   5   9        4.96        1.73     15.33 o 
 -10   6   9       51.30       67.31     29.36 o 
  -9   6   9        0.47        5.78      9.69 o 
  -8   6   9      183.94      169.14     20.34 o 
  -7   6   9       72.59       83.20     15.73 o 
  -6   6   9      437.43      409.76     26.27 o 
  -5   6   9      144.65      166.16     19.53 o 
  -4   6   9      375.37      440.36     26.25 o 
  -3   6   9       32.24       44.58     11.06 o 
  -2   6   9      119.15      120.09     13.48 o 
  -1   6   9      202.42      186.15     14.34 o 
   0   6   9      203.24      176.57      7.34 o 
   1   6   9      406.47      360.81     14.04 o 
   2   6   9       52.73       63.74     11.75 o 
   3   6   9     1442.02     1226.05     31.97 o 
   4   6   9     1930.85     1972.52     47.54 o 
   5   6   9       57.63       74.90     10.27 o 
   6   6   9        0.78       -6.18      6.56 o 
   7   6   9        1.43       -3.67      8.95 o 
   8   6   9        0.60       -2.66      8.83 o 
   9   6   9       25.30       18.18     12.06 o 
  -9   7   9       26.95       26.46     14.38 o 
  -8   7   9       60.37       52.06     19.03 o 
  -7   7   9       20.21       34.20     13.33 o 
  -6   7   9      506.56      486.71     31.12 o 
  -5   7   9        0.70        7.03     10.82 o 
  -4   7   9        0.01       -9.43      9.43 o 
  -3   7   9      291.83      298.03     20.53 o 
  -2   7   9        1.53        5.05      7.31 o 
  -1   7   9      215.89      190.35     15.91 o 
   0   7   9       29.19       45.30     11.74 o 
   1   7   9       39.61       32.16     11.20 o 
   2   7   9      280.20      272.55     15.98 o 
   3   7   9      154.38      191.51     12.37 o 
   4   7   9       50.57       69.57      9.81 o 
   5   7   9       52.63       23.50      7.12 o 
   6   7   9       64.83       74.59     11.45 o 
   7   7   9        0.01        6.39      9.61 o 
   8   7   9        3.67        5.92     10.29 o 
  -8   8   9       70.90       56.72     15.72 o 
  -7   8   9        0.40       13.86     12.37 o 
  -6   8   9        1.57        1.43      8.11 o 
  -5   8   9       27.65       35.02     12.06 o 
  -4   8   9        3.13       25.23     11.58 o 
  -3   8   9      282.90      317.48     22.69 o 
  -2   8   9       44.48       45.30     10.66 o 
  -1   8   9      274.85      259.59     23.46 o 
   0   8   9       59.71       80.85     12.70 o 
   1   8   9       11.89        8.23      7.52 o 
   2   8   9       86.88       77.80      8.93 o 
   3   8   9       56.87       55.43      8.95 o 
   4   8   9       60.82       71.22      9.42 o 
   5   8   9        7.82       13.93      7.83 o 
   6   8   9        8.23       11.91      9.49 o 
   7   8   9        2.07       -9.11     11.24 o 
   8   8   9        0.64       12.11     15.35 o 
  -7   9   9        7.63        7.16     10.02 o 
  -6   9   9        0.10       -6.65      9.53 o 
  -5   9   9        0.55       13.54     23.24 o 
  -4   9   9      115.96      118.47     18.76 o 
  -3   9   9       34.43       60.56     14.53 o 
  -2   9   9      104.47      124.12     16.22 o 
  -1   9   9      238.24      230.93     19.34 o 
   0   9   9        2.38       -2.70     10.98 o 
   1   9   9       11.67        5.73      8.42 o 
   2   9   9       11.87       -4.66      7.24 o 
   3   9   9       11.40       -2.90      6.79 o 
   4   9   9        1.95        8.96      6.91 o 
   5   9   9        6.76        4.69     10.08 o 
   6   9   9        3.41       -1.12     13.02 o 
   7   9   9        2.50       -5.13     13.40 o 
  -6  10   9        0.04       32.46     21.87 o 
  -5  10   9        2.10       11.84     11.74 o 
  -4  10   9       16.43       31.20     13.06 o 
  -3  10   9        6.91        6.67     10.20 o 
  -2  10   9        0.33        7.74     20.17 o 
  -1  10   9        5.32       11.09      9.80 o 
   0  10   9        3.77       10.73     10.46 o 
   1  10   9        5.20       12.92     11.05 o 
   2  10   9        6.31        0.28      8.13 o 
   3  10   9        0.07        9.90      9.88 o 
   4  10   9        1.68        7.85      9.82 o 
   5  10   9       13.24       44.81     24.47 o 
   6  10   9        2.31       28.79     21.78 o 
  -5  11   9        3.15        0.85      9.24 o 
  -4  11   9        9.97       15.59     20.98 o 
  -3  11   9        2.58       36.96     23.89 o 
  -2  11   9       31.52       52.18     16.34 o 
  -1  11   9        0.22        6.12     12.35 o 
   0  11   9        0.54        1.22      9.25 o 
   1  11   9       10.02       16.18     11.76 o 
   2  11   9        0.28       16.43     12.01 o 
   3  11   9        1.77        3.70     11.63 o 
   4  11   9        1.46       -2.44     14.30 o 
  -2  12   9       15.74        1.13     11.09 o 
  -1  12   9        4.41       -0.01      9.63 o 
   0  12   9       13.70       32.08     26.36 o 
   1  12   9        2.50       -6.12     13.63 o 
 -11   0  10      206.02      186.45     39.29 o 
 -10   0  10       10.68       12.69     10.97 o 
  -9   0  10       57.93       74.26     21.58 o 
  -8   0  10     1204.18     1227.87     92.69 o 
  -7   0  10      889.56      922.90     38.40 o 
  -6   0  10     1064.59     1165.05     50.36 o 
  -5   0  10       39.75       54.92     14.33 o 
  -4   0  10       59.20       66.59     13.46 o 
  -3   0  10     1066.04     1054.95     27.95 o 
  -2   0  10      445.11      351.09     13.07 o 
  -1   0  10      119.66       88.55      6.30 o 
   0   0  10     1537.47     1402.70     32.26 o 
   1   0  10       73.94       95.60      9.54 o 
   2   0  10      222.70      277.52     16.68 o 
   3   0  10       47.02       53.02      7.34 o 
   4   0  10      127.35      131.18     15.34 o 
   5   0  10      409.93      557.83     31.17 o 
   6   0  10      403.58      501.94     34.43 o 
   7   0  10       42.76       52.28     14.39 o 
   8   0  10        9.76        7.96     12.47 o 
   9   0  10        0.45        4.67     12.76 o 
  10   0  10        0.05       22.24     18.96 o 
 -11   1  10       12.18        3.03     15.93 o 
 -10   1  10      150.34      194.20     24.69 o 
  -9   1  10       12.50       43.55     10.13 o 
  -8   1  10      583.87      612.03     23.95 o 
  -7   1  10      101.26      112.00     10.10 o 
  -6   1  10      473.48      434.57     18.21 o 
  -5   1  10     1256.27     1214.97     27.04 o 
  -4   1  10      946.85      863.22     18.67 o 
  -3   1  10     1329.25     1276.12     27.45 o 
  -2   1  10     3724.26     4154.29     67.89 o 
  -1   1  10      458.64      516.87     13.02 o 
   0   1  10      768.61      693.45     15.81 o 
   1   1  10     2004.11     2025.82     31.14 o 
   2   1  10      192.80      223.65      9.10 o 
   3   1  10      379.66      437.95     10.61 o 
   4   1  10       81.63       91.42      5.08 o 
   5   1  10       17.39       31.64      8.12 o 
   6   1  10       99.70       98.30     13.10 o 
   7   1  10       51.28       91.62     12.29 o 
   8   1  10      114.38      114.19     15.64 o 
   9   1  10      130.73      164.45     19.60 o 
  10   1  10        0.22       17.95     11.56 o 
 -11   2  10       38.58       65.34     35.31 o 
 -10   2  10       34.88       35.52     12.27 o 
  -9   2  10        8.46       10.47      7.71 o 
  -8   2  10      288.94      258.26     14.26 o 
  -7   2  10       88.38      133.01     10.14 o 
  -6   2  10      209.39      189.32     10.58 o 
  -5   2  10      286.73      311.65     13.69 o 
  -4   2  10        0.06       12.23      4.64 o 
  -3   2  10      131.90      134.38      7.44 o 
  -2   2  10       39.04       55.96      3.78 o 
  -1   2  10      218.23      182.84     12.18 o 
   0   2  10       45.31       56.29      4.12 o 
   1   2  10      719.17      868.14     16.34 o 
   2   2  10        2.41       13.50      2.97 o 
   3   2  10      350.09      363.04     16.40 o 
   4   2  10        9.42       13.11      2.15 o 
   5   2  10       83.19       86.86     11.29 o 
   6   2  10      164.13      163.05     15.61 o 
   7   2  10      126.73      169.56     16.00 o 
   8   2  10       26.76        3.09      8.56 o 
   9   2  10        1.40       -7.81     10.03 o 
  10   2  10        3.98       -6.17     10.79 o 
 -11   3  10        0.07       49.48     47.69 o 
 -10   3  10       15.02       20.61     11.96 o 
  -9   3  10       95.43       80.00     14.07 o 
  -8   3  10      179.29      195.54     12.17 o 
  -7   3  10      153.50      146.30      9.83 o 
  -6   3  10     1126.25     1086.14     30.76 o 
  -5   3  10       50.78       67.94      5.79 o 
  -4   3  10        6.92       13.85      6.86 o 
  -3   3  10      146.85      138.23     12.70 o 
  -2   3  10        5.86       10.30      9.81 o 
  -1   3  10      135.43      120.05      7.07 o 
   0   3  10      737.32      685.76     21.10 o 
   1   3  10      148.05      122.25      5.38 o 
   2   3  10      115.78      118.51      5.92 o 
   3   3  10      111.36      111.57      8.41 o 
   4   3  10      286.19      277.79      9.87 o 
   5   3  10       17.62       41.07      8.19 o 
   6   3  10      257.98      282.98     19.32 o 
   7   3  10        2.25       -0.26      9.65 o 
   8   3  10       51.31       49.28     12.10 o 
   9   3  10       79.03       90.33     14.79 o 
  10   3  10        0.10       21.86     16.48 o 
 -10   4  10       15.47        6.57     10.95 o 
  -9   4  10        2.18       10.97     10.45 o 
  -8   4  10        1.03        4.92      9.60 o 
  -7   4  10      257.20      275.18     20.22 o 
  -6   4  10      314.12      309.95     21.17 o 
  -5   4  10      206.35      195.76     16.50 o 
  -4   4  10       26.62       16.34     12.67 o 
  -3   4  10      263.60      335.89     18.29 o 
  -2   4  10        7.51        3.82      5.52 o 
  -1   4  10        0.85        2.22      5.04 o 
   0   4  10        2.49        7.74      4.49 o 
   1   4  10       14.20       13.71      5.16 o 
   2   4  10      296.96      300.19     10.32 o 
   3   4  10      114.24      116.75      6.92 o 
   4   4  10       38.69       48.69      5.99 o 
   5   4  10       59.52       66.39      8.14 o 
   6   4  10      496.34      514.82     28.41 o 
   7   4  10       16.92        6.79     11.74 o 
   8   4  10       32.78       15.63      9.86 o 
   9   4  10        0.00       -0.02      7.68 o 
  10   4  10       27.66       18.47     14.47 o 
 -10   5  10       21.51       49.73     20.81 o 
  -9   5  10       32.20       48.79     15.08 o 
  -8   5  10       44.59       31.59     13.16 o 
  -7   5  10      360.31      394.03     26.29 o 
  -6   5  10       67.27       79.09     13.50 o 
  -5   5  10      241.73      194.74     18.70 o 
  -4   5  10       87.79      106.37     19.78 o 
  -3   5  10        9.54        5.25      6.86 o 
  -2   5  10        0.71       -0.95      7.09 o 
  -1   5  10       54.07       61.35      9.27 o 
   0   5  10       21.80       25.15      4.43 o 
   1   5  10      345.78      356.49     15.07 o 
   2   5  10       56.76       55.32      5.92 o 
   3   5  10       53.98       43.69      6.09 o 
   4   5  10       45.96       64.64      7.81 o 
   5   5  10       32.61       37.65     10.93 o 
   6   5  10      299.88      279.15     17.01 o 
   7   5  10        9.73       35.44     11.45 o 
   8   5  10       43.54       29.98     12.01 o 
   9   5  10       21.87       31.56     12.93 o 
  -9   6  10        6.60        6.85     10.35 o 
  -8   6  10       11.81       22.46     12.46 o 
  -7   6  10      130.08      165.16     20.03 o 
  -6   6  10        3.03        0.58      8.08 o 
  -5   6  10        2.45       15.70      9.33 o 
  -4   6  10      126.96      145.44     16.69 o 
  -3   6  10       40.78       50.93     10.32 o 
  -2   6  10        0.02       16.02      9.68 o 
  -1   6  10       13.64       15.73      7.83 o 
   0   6  10       12.13       13.05      5.46 o 
   1   6  10       29.47       26.64      6.06 o 
   2   6  10      533.42      530.19     17.29 o 
   3   6  10        7.53       14.02     12.05 o 
   4   6  10      123.39      116.02     10.95 o 
   5   6  10       43.82       38.05      8.16 o 
   6   6  10       25.96       17.73      9.18 o 
   7   6  10       19.16       23.73     11.79 o 
   8   6  10       38.23       44.68     21.15 o 
   9   6  10        2.13       -2.47      9.80 o 
  -9   7  10       96.76       62.51     16.50 o 
  -8   7  10        4.19        2.08      9.08 o 
  -7   7  10       46.17       24.52     11.64 o 
  -6   7  10        3.28       24.37     18.74 o 
  -5   7  10       99.25      121.94     16.47 o 
  -4   7  10      384.70      424.74     25.34 o 
  -3   7  10        0.59       -3.65      9.74 o 
  -2   7  10      194.38      193.86     16.11 o 
  -1   7  10        7.00        0.98      9.14 o 
   0   7  10      450.74      464.08     25.66 o 
   1   7  10        2.21        6.17      7.66 o 
   2   7  10        3.45        1.37      4.34 o 
   3   7  10       16.02       23.46      6.72 o 
   4   7  10        3.75       -1.37      5.95 o 
   5   7  10      334.28      286.30     17.08 o 
   6   7  10        5.41       23.92      9.87 o 
   7   7  10       21.83        7.59     10.47 o 
   8   7  10       18.89       24.48     13.55 o 
  -8   8  10       61.12       87.75     19.44 o 
  -7   8  10       26.36       37.88     13.61 o 
  -6   8  10      137.95      149.87     20.01 o 
  -5   8  10       52.37       61.83     14.21 o 
  -4   8  10       47.74       53.76     12.97 o 
  -3   8  10      134.67      157.18     18.26 o 
  -2   8  10      245.88      263.55     21.98 o 
  -1   8  10      155.46      152.66     17.90 o 
   0   8  10        1.71       14.79      9.62 o 
   1   8  10      195.57      175.47     12.33 o 
   2   8  10        5.80       10.61      7.35 o 
   3   8  10        2.57        5.39      5.88 o 
   4   8  10        8.26        0.32      5.42 o 
   5   8  10       26.01        7.67     10.37 o 
   6   8  10       85.26       62.74     13.59 o 
   7   8  10       18.73        9.13     19.50 o 
  -7   9  10       16.09       10.72     12.55 o 
  -6   9  10        1.46       32.89     20.77 o 
  -5   9  10       11.85       21.30     19.43 o 
  -4   9  10      438.99      460.36     30.33 o 
  -3   9  10        9.57       -1.12     10.43 o 
  -2   9  10       57.38       36.07     13.07 o 
  -1   9  10        1.84       10.28      9.72 o 
   0   9  10       17.92       31.48     11.86 o 
   1   9  10       26.56       15.77      9.87 o 
   2   9  10        8.66        0.62      7.81 o 
   3   9  10        0.01        0.17      6.90 o 
   4   9  10       52.76       72.60     11.02 o 
   5   9  10       84.68      112.50     15.98 o 
   6   9  10       30.86       23.72     14.81 o 
   7   9  10       21.65       30.10     17.80 o 
  -6  10  10       38.15       10.91     12.47 o 
  -5  10  10        3.98        7.38     12.63 o 
  -4  10  10       67.83       87.85     17.49 o 
  -3  10  10        5.74       27.52     14.29 o 
  -2  10  10       35.62       41.28     13.32 o 
  -1  10  10       10.86       26.59     19.31 o 
   0  10  10        0.50        8.80     15.35 o 
   1  10  10       15.24       71.18     45.18 o 
   2  10  10       45.60       40.36     23.02 o 
   3  10  10        0.18        7.78     10.39 o 
   4  10  10        2.63       14.18     10.89 o 
   5  10  10       10.12        6.29     11.16 o 
  -4  11  10       10.07        3.51     12.53 o 
  -3  11  10       15.56       22.64     13.87 o 
  -2  11  10       10.13       10.51     10.68 o 
  -1  11  10       51.75       43.74     17.57 o 
   0  11  10       18.02       27.53     16.90 o 
   1  11  10       18.68       48.31     15.36 o 
   2  11  10        3.64        0.02      8.12 o 
   3  11  10        9.03        7.92     12.99 o 
   4  11  10       20.58       17.21     23.94 o 
  -1  12  10        2.06       23.89     17.12 o 
   0  12  10        0.40       -5.67     13.11 o 
 -11   1  11        2.45        3.77     15.96 o 
 -10   1  11       31.61       24.13     10.01 o 
  -9   1  11       32.78       53.84     11.77 o 
  -8   1  11      139.97      153.65     12.62 o 
  -7   1  11        7.64       10.74      6.20 o 
  -6   1  11        0.28       -4.53      4.53 o 
  -5   1  11       20.12       23.38      6.57 o 
  -4   1  11       87.24       67.40      5.49 o 
  -3   1  11      133.32      111.19      7.45 o 
  -2   1  11      603.58      621.23     21.58 o 
  -1   1  11     1655.52     1812.62     33.89 o 
   0   1  11     1433.19     1642.07     32.04 o 
   1   1  11      110.42      123.25     11.69 o 
   2   1  11      421.24      422.84     11.02 o 
   3   1  11      435.03      462.16     12.51 o 
   4   1  11       91.39       97.95      8.81 o 
   5   1  11       66.61       85.39     10.81 o 
   6   1  11       44.65       52.63     10.67 o 
   7   1  11        2.36       -9.28      9.28 o 
   8   1  11        2.26        6.24      9.43 o 
   9   1  11        5.67       -0.56      7.87 o 
  10   1  11        1.92        8.33     10.87 o 
 -11   2  11       41.67      118.12     41.84 o 
 -10   2  11       77.46       53.05     15.09 o 
  -9   2  11        3.35        5.58      6.58 o 
  -8   2  11        5.52       38.39     16.96 o 
  -7   2  11       78.21       76.03      8.09 o 
  -6   2  11     1001.47      981.20     25.84 o 
  -5   2  11     1169.00     1283.87     32.62 o 
  -4   2  11       27.61       34.66      7.61 o 
  -3   2  11       27.76       31.90      5.88 o 
  -2   2  11       50.39       71.42      6.66 o 
  -1   2  11      486.11      404.88      9.26 o 
   0   2  11       90.75       88.45      6.35 o 
   1   2  11       26.66       34.94      4.08 o 
   2   2  11       33.52       54.40      4.40 o 
   3   2  11      143.87      175.22     10.00 o 
   4   2  11       26.91       38.60      6.22 o 
   5   2  11       45.75       44.24     11.56 o 
   6   2  11        4.79        1.69      6.55 o 
   7   2  11      178.13      202.24     16.81 o 
   8   2  11       53.78       60.56     12.68 o 
   9   2  11       12.90       24.12     11.96 o 
  10   2  11       20.21       16.53     13.48 o 
 -10   3  11       10.03       19.74     11.73 o 
  -9   3  11       14.34       18.59     16.64 o 
  -8   3  11      298.97      275.42     17.42 o 
  -7   3  11       99.73       94.02      9.20 o 
  -6   3  11       36.40       44.74      5.68 o 
  -5   3  11      322.26      283.08     12.32 o 
  -4   3  11       52.61       49.77      8.08 o 
  -3   3  11     1216.62     1291.64     26.84 o 
  -2   3  11       53.66       35.98      6.34 o 
  -1   3  11        0.77        0.27      2.11 o 
   0   3  11       43.15       27.97      3.33 o 
   1   3  11      867.73      849.25     17.84 o 
   2   3  11      388.47      351.73     10.81 o 
   3   3  11       54.04       69.75      5.24 o 
   4   3  11       16.75       18.97      6.38 o 
   5   3  11      283.52      275.56     12.09 o 
   6   3  11      171.29      195.57     17.99 o 
   7   3  11       68.93       65.95     15.68 o 
   8   3  11      167.90      178.67     28.59 o 
   9   3  11        8.05        7.98     10.48 o 
  10   3  11       12.40       26.78     15.13 o 
 -10   4  11       39.00       36.17     14.40 o 
  -9   4  11       13.28       23.66     13.35 o 
  -8   4  11      238.74      247.54     26.38 o 
  -7   4  11        2.69       -2.01      7.67 o 
  -6   4  11        5.25        7.53      9.07 o 
  -5   4  11     1173.50     1124.62     42.53 o 
  -4   4  11        7.19       -0.76      6.51 o 
  -3   4  11       91.28       97.83     14.43 o 
  -2   4  11      443.53      409.92     18.63 o 
  -1   4  11      473.08      380.17     12.20 o 
   0   4  11       92.27       59.77      5.93 o 
   1   4  11      266.02      262.34      9.34 o 
   2   4  11      151.77      125.27      9.76 o 
   3   4  11       98.56      118.68      7.62 o 
   4   4  11      752.62      727.48     19.57 o 
   5   4  11       72.69       68.00      7.98 o 
   6   4  11       74.83       86.52     13.51 o 
   7   4  11      106.82       84.86     15.19 o 
   8   4  11       38.28       30.13     12.05 o 
   9   4  11        1.23       -1.69      9.40 o 
 -10   5  11        3.88      -17.42     17.94 o 
  -9   5  11       55.79       51.21     15.71 o 
  -8   5  11      193.65      171.54     19.21 o 
  -7   5  11      395.37      382.42     27.81 o 
  -6   5  11      158.42      177.96     22.58 o 
  -5   5  11      314.28      319.77     42.42 o 
  -4   5  11      192.28      208.24     17.72 o 
  -3   5  11      320.02      356.05     20.60 o 
  -2   5  11        6.35       14.81      9.53 o 
  -1   5  11      257.24      291.21     17.62 o 
   0   5  11      743.67      757.59     29.54 o 
   1   5  11      586.13      536.00     18.32 o 
   2   5  11      975.53      888.05     22.45 o 
   3   5  11       78.64       78.22      8.06 o 
   4   5  11        7.93        5.60      5.04 o 
   5   5  11       50.81       62.46      8.87 o 
   6   5  11      352.74      393.85     25.62 o 
   7   5  11      128.73      159.42     19.31 o 
   8   5  11        1.42        0.75      8.90 o 
   9   5  11       37.03        8.02     10.99 o 
  -9   6  11       15.24       24.22     14.05 o 
  -8   6  11      193.34      152.72     20.89 o 
  -7   6  11      161.59      184.07     20.37 o 
  -6   6  11      122.51      141.66     17.66 o 
  -5   6  11        0.22       12.97      8.63 o 
  -4   6  11      661.25      733.36     34.18 o 
  -3   6  11      180.62      183.80     17.50 o 
  -2   6  11      373.74      402.60     23.10 o 
  -1   6  11     1451.21     1344.72     46.84 o 
   0   6  11        1.97       -8.78      8.78 o 
   1   6  11      509.74      440.84     19.60 o 
   2   6  11      335.53      390.96     15.76 o 
   3   6  11       17.92        4.14      6.55 o 
   4   6  11      259.65      269.43     14.82 o 
   5   6  11       41.94       59.76      9.78 o 
   6   6  11        3.41        6.70      6.94 o 
   7   6  11       33.80       42.08     15.00 o 
   8   6  11        6.85        4.74      9.38 o 
   9   6  11        0.26        0.85      9.07 o 
  -9   7  11       33.85       47.65     15.62 o 
  -8   7  11       32.56       34.91     13.73 o 
  -7   7  11        3.80       11.16     11.13 o 
  -6   7  11      138.68      156.84     19.29 o 
  -5   7  11       95.59       82.25     14.28 o 
  -4   7  11        0.25       13.43     15.57 o 
  -3   7  11       82.92       84.84     14.61 o 
  -2   7  11      191.13      163.59     16.79 o 
  -1   7  11       25.97       24.27     13.38 o 
   0   7  11      139.51      103.06     13.78 o 
   1   7  11       52.40       52.46      8.91 o 
   2   7  11       96.09      107.25      8.49 o 
   3   7  11        7.29        1.42      5.05 o 
   4   7  11        2.59       18.43     12.83 o 
   5   7  11        0.17        8.28      8.21 o 
   6   7  11       52.64       76.78     12.62 o 
   7   7  11       31.23        8.23     10.88 o 
   8   7  11       28.32       36.37     15.15 o 
  -8   8  11       30.23       17.76     13.50 o 
  -7   8  11       54.06       87.64     24.60 o 
  -6   8  11       22.21       14.79     11.42 o 
  -5   8  11       53.50       70.96     16.19 o 
  -4   8  11        6.50       -8.58     10.27 o 
  -3   8  11       60.29       79.50     14.31 o 
  -2   8  11        1.06       40.78     11.51 o 
  -1   8  11      177.70      182.63     18.26 o 
   0   8  11       13.67       10.55      8.44 o 
   1   8  11        5.58       10.20      9.06 o 
   2   8  11        5.65       12.05      5.62 o 
   3   8  11        4.92       -2.69      6.27 o 
   4   8  11      160.78       99.58     15.59 o 
   5   8  11       26.95       22.69     12.80 o 
   6   8  11       15.92       12.25     11.75 o 
   7   8  11        6.13       46.34     16.52 o 
  -7   9  11        3.99        5.48     11.61 o 
  -6   9  11       25.08       28.42     16.61 o 
  -5   9  11        0.16       28.05     12.86 o 
  -4   9  11       20.30        8.26      9.86 o 
  -3   9  11       92.10       94.67     15.65 o 
  -2   9  11       64.22       67.40     13.72 o 
  -1   9  11      137.99      107.34     15.41 o 
   0   9  11        0.74       33.51     13.56 o 
   1   9  11       36.85       63.00     15.35 o 
   2   9  11        6.62        5.20      8.55 o 
   3   9  11        5.98       -9.11      9.11 o 
   4   9  11        2.44        2.41      7.50 o 
   5   9  11       14.04        9.90     10.60 o 
   6   9  11       22.34       31.01     15.90 o 
  -6  10  11       21.39       25.58     17.99 o 
  -5  10  11       13.77       -3.13     10.30 o 
  -4  10  11       12.91       17.47     13.88 o 
  -3  10  11        6.46      -12.34     12.34 o 
  -2  10  11        4.30       21.76     21.46 o 
  -1  10  11        9.30       29.86     12.08 o 
   0  10  11       38.45      167.63     80.13 o 
   1  10  11       20.71       19.79     11.92 o 
   2  10  11        8.47        4.93     10.53 o 
   3  10  11        7.62       10.32      9.06 o 
   4  10  11       19.21       39.40     17.47 o 
   5  10  11        7.63        8.83     22.55 o 
  -4  11  11        4.64       -6.83     11.12 o 
  -3  11  11        1.66        9.78     11.06 o 
  -2  11  11       36.71       14.37     12.51 o 
  -1  11  11       16.52       29.12     24.72 o 
   0  11  11        0.01        4.59     12.66 o 
   1  11  11        8.22        9.23     10.54 o 
   2  11  11        0.89       38.98     25.73 o 
   3  11  11        0.56       16.59     14.43 o 
 -10   0  12       67.45       83.30     18.04 o 
  -9   0  12      281.55      327.53     26.76 o 
  -8   0  12      963.63      963.34     44.92 o 
  -7   0  12        0.72       -4.47      7.81 o 
  -6   0  12        6.11       17.91     11.18 o 
  -5   0  12       67.84       64.26     13.13 o 
  -4   0  12     1434.72     1213.40     37.86 o 
  -3   0  12     1078.72     1066.02     40.75 o 
  -2   0  12      968.84      918.79     26.93 o 
  -1   0  12       65.25       43.61      6.23 o 
   0   0  12       59.12       79.77      8.16 o 
   1   0  12      264.59      250.43     11.94 o 
   2   0  12      453.39      561.81     18.36 o 
   3   0  12      528.71      457.50     25.05 o 
   4   0  12      230.24      214.01     17.94 o 
   5   0  12      943.33     1015.24     51.87 o 
   6   0  12      238.57      269.77     25.36 o 
   7   0  12       72.33       83.73     20.29 o 
   8   0  12       55.31       85.16     20.57 o 
   9   0  12        0.07        9.47     14.36 o 
  10   0  12       33.79       19.19     23.03 o 
 -11   1  12        0.27      -14.87     25.81 o 
 -10   1  12      121.66      118.83     15.35 o 
  -9   1  12        3.46        5.07      7.58 o 
  -8   1  12       48.10       64.11     10.55 o 
  -7   1  12      361.75      356.10     16.10 o 
  -6   1  12     1784.60     1882.94     44.74 o 
  -5   1  12      270.20      280.45     12.14 o 
  -4   1  12      276.08      309.61     13.27 o 
  -3   1  12      129.41      108.73     11.17 o 
  -2   1  12       45.54       56.69      8.29 o 
  -1   1  12     3908.06     3921.45     69.20 o 
   0   1  12        1.06        3.16      3.89 o 
   1   1  12      145.84      171.07      7.43 o 
   2   1  12      311.86      366.80     11.29 o 
   3   1  12        9.33       13.66      4.41 o 
   4   1  12        2.65        0.03      4.58 o 
   5   1  12       15.32       32.93     13.66 o 
   6   1  12       82.82      110.40     12.32 o 
   7   1  12      216.35      216.54     19.15 o 
   8   1  12       35.62       93.15     14.61 o 
   9   1  12        0.74        2.29      8.90 o 
  10   1  12        2.62       11.29     12.74 o 
 -10   2  12       79.21      126.68     57.65 o 
  -9   2  12       11.36       10.35      9.14 o 
  -8   2  12      385.78      351.07     16.96 o 
  -7   2  12       35.41       97.16     17.23 o 
  -6   2  12      154.69      136.85     11.11 o 
  -5   2  12      255.07      233.10      9.85 o 
  -4   2  12       90.31       66.37      5.33 o 
  -3   2  12     1009.26      937.69     25.28 o 
  -2   2  12      195.76      161.97      8.61 o 
  -1   2  12      320.18      307.05      8.25 o 
   0   2  12      158.01      150.92      6.07 o 
   1   2  12      128.33      102.59      6.12 o 
   2   2  12       49.90       46.64      4.34 o 
   3   2  12       49.38       56.61      5.18 o 
   4   2  12       12.19       21.21      5.44 o 
   5   2  12      324.40      366.04     21.84 o 
   6   2  12       62.94       83.42     13.15 o 
   7   2  12       31.88       45.73     10.94 o 
   8   2  12        0.17        3.93      8.93 o 
   9   2  12        0.01        3.32      9.15 o 
  10   2  12       12.29      -13.04     13.41 o 
 -10   3  12       49.55       34.68     16.80 o 
  -9   3  12       10.42      178.97     72.05 o 
  -8   3  12       23.99        7.98      9.89 o 
  -7   3  12       68.99       58.59      8.29 o 
  -6   3  12      277.86      257.59     16.49 o 
  -5   3  12        7.25        2.44      8.01 o 
  -4   3  12      395.99      381.79     16.79 o 
  -3   3  12        2.20        6.83      3.99 o 
  -2   3  12        9.69       15.85      4.96 o 
  -1   3  12     1105.78     1059.55     23.56 o 
   0   3  12      359.59      377.73     11.81 o 
   1   3  12      107.27      114.56      6.33 o 
   2   3  12        1.23       11.67      6.73 o 
   3   3  12      426.31      420.38     19.23 o 
   4   3  12      134.64      151.90      7.18 o 
   5   3  12      251.69      205.63     12.70 o 
   6   3  12        2.15        6.43      8.50 o 
   7   3  12       13.46       12.85      8.57 o 
   8   3  12      187.43      181.97     18.50 o 
   9   3  12       17.77       -7.03     10.90 o 
  10   3  12       55.11       37.53     16.90 o 
 -10   4  12        1.45       11.29     13.41 o 
  -9   4  12        1.31       11.37     11.56 o 
  -8   4  12        2.19       16.87     11.34 o 
  -7   4  12        6.97        6.85      9.31 o 
  -6   4  12      821.52      763.51     36.79 o 
  -5   4  12      228.44      221.30     17.90 o 
  -4   4  12       71.66       75.78     11.66 o 
  -3   4  12       62.47       63.12     10.38 o 
  -2   4  12       34.48       40.14      4.19 o 
  -1   4  12        0.36        4.14      6.62 o 
   0   4  12      121.15      121.83      6.77 o 
   1   4  12       12.83        9.42      3.69 o 
   2   4  12       12.36       31.73      5.80 o 
   3   4  12      325.23      338.65     12.77 o 
   4   4  12      374.25      368.98     15.24 o 
   5   4  12       43.87       39.43      7.57 o 
   6   4  12       60.96       69.66     12.77 o 
   7   4  12        1.81        9.17      9.87 o 
   8   4  12       22.85       27.44     11.98 o 
   9   4  12        2.97        5.13     10.49 o 
 -10   5  12        3.50        1.61     11.73 o 
  -9   5  12        6.01       14.01     11.72 o 
  -8   5  12      142.71      116.74     17.50 o 
  -7   5  12      281.87      298.83     25.27 o 
  -6   5  12       30.59       32.81     10.83 o 
  -5   5  12      921.09      917.35     41.50 o 
  -4   5  12      208.27      233.86     19.81 o 
  -3   5  12      737.35      761.29     31.96 o 
  -2   5  12        1.13       11.72      8.25 o 
  -1   5  12        8.68       18.95      8.08 o 
   0   5  12       48.60       57.63      6.63 o 
   1   5  12       17.45       20.06      6.60 o 
   2   5  12        0.52        4.34      5.12 o 
   3   5  12      184.31      181.08     10.42 o 
   4   5  12       18.10       28.87      5.57 o 
   5   5  12        7.21        5.90      5.86 o 
   6   5  12       30.60       26.21     10.90 o 
   7   5  12        1.50        5.81      9.05 o 
   8   5  12        0.67       -0.61      8.63 o 
   9   5  12       19.03        5.59     10.50 o 
  -9   6  12       92.60       78.21     18.67 o 
  -8   6  12        0.05        5.37     10.50 o 
  -7   6  12       17.90       33.37     13.61 o 
  -6   6  12       28.20       30.19     10.97 o 
  -5   6  12        1.68       11.13      9.39 o 
  -4   6  12       70.78       64.50     14.10 o 
  -3   6  12      233.14      245.12     20.23 o 
  -2   6  12      106.44       98.44     12.59 o 
  -1   6  12        6.81       28.60     11.51 o 
   0   6  12      377.18      351.23     24.50 o 
   1   6  12        5.08        1.75      3.40 o 
   2   6  12        4.51        4.47      4.68 o 
   3   6  12      222.75      208.47     11.86 o 
   4   6  12       30.76       28.39     12.13 o 
   5   6  12        0.62       -3.50      6.26 o 
   6   6  12        0.02       19.41     16.33 o 
   7   6  12        0.03       -0.10      7.84 o 
   8   6  12        0.08       -6.11     10.94 o 
  -8   7  12        0.13        5.28     11.34 o 
  -7   7  12       52.34       63.83     16.30 o 
  -6   7  12      127.02      126.60     17.65 o 
  -5   7  12        9.54       13.36      9.91 o 
  -4   7  12       66.29       90.33     15.08 o 
  -3   7  12       58.50       80.22     13.38 o 
  -2   7  12      221.48      242.42     21.17 o 
  -1   7  12       15.15       13.01      8.52 o 
   0   7  12      117.63       84.82     14.09 o 
   1   7  12       15.40       48.39     12.50 o 
   2   7  12       41.22       47.24      6.97 o 
   3   7  12       28.94       41.96      7.23 o 
   4   7  12       17.68       12.35      7.20 o 
   5   7  12        0.19       -0.85     10.89 o 
   6   7  12       20.16       10.07     11.99 o 
   7   7  12       29.37       26.74     13.31 o 
   8   7  12        0.21       21.87     14.08 o 
  -8   8  12      115.85      122.75     21.53 o 
  -7   8  12       15.31       52.64     17.99 o 
  -6   8  12        0.74       13.38     12.23 o 
  -5   8  12      222.38      230.08     24.69 o 
  -4   8  12       68.72       95.86     23.63 o 
  -3   8  12        8.25       15.76     10.37 o 
  -2   8  12      444.99      413.31     28.23 o 
  -1   8  12        1.84        8.87      9.65 o 
   0   8  12      113.65      125.14     15.63 o 
   1   8  12      175.34      173.09     17.66 o 
   2   8  12        6.57       11.68      9.04 o 
   3   8  12       20.52       41.17      8.04 o 
   4   8  12       70.04       68.33     10.14 o 
   5   8  12       25.09       11.22      8.42 o 
   6   8  12        1.72       10.35      9.86 o 
   7   8  12       37.43        4.45     14.27 o 
  -7   9  12       70.46       47.80     16.55 o 
  -6   9  12       49.62       29.97     14.98 o 
  -5   9  12        6.42        6.80     10.82 o 
  -4   9  12       57.56       74.90     15.62 o 
  -3   9  12        7.84       25.17     11.89 o 
  -2   9  12       57.90       66.98     15.88 o 
  -1   9  12       71.27       59.99     13.87 o 
   0   9  12       14.89       21.66     16.92 o 
   1   9  12       23.61       43.79     13.89 o 
   2   9  12        4.23        0.45      7.62 o 
   3   9  12        0.31       -2.99     10.37 o 
   4   9  12       27.09       16.54     14.31 o 
   5   9  12        3.38       -5.66     20.10 o 
   6   9  12       47.19       55.27     30.32 o 
  -5  10  12       41.70       27.45     13.49 o 
  -4  10  12       15.60       23.13     11.75 o 
  -3  10  12       33.30       28.67     13.44 o 
  -2  10  12        0.91        5.74     10.85 o 
  -1  10  12        0.34       29.95     13.46 o 
   0  10  12        6.57        6.42     10.25 o 
   1  10  12       21.73        5.98     10.77 o 
   2  10  12       12.56        5.06     11.55 o 
   3  10  12       13.95       22.97     12.74 o 
   4  10  12        3.66       34.08     38.00 o 
  -3  11  12       42.58       46.62     19.76 o 
  -2  11  12        0.29       -4.17     11.58 o 
  -1  11  12       46.78       56.79     16.94 o 
   0  11  12        1.59        6.77     13.20 o 
   1  11  12        1.08        0.16      9.80 o 
   2  11  12       34.79       44.38     18.27 o 
   3  11  12        9.19      -13.58     18.45 o 
 -10   1  13        1.65        3.82     16.19 o 
  -9   1  13        7.87        1.50      6.84 o 
  -8   1  13      291.19      270.10     16.28 o 
  -7   1  13        4.86       -0.03      5.16 o 
  -6   1  13        4.69       11.87      6.23 o 
  -5   1  13      262.74      264.22     11.83 o 
  -4   1  13        8.17       -0.06      6.11 o 
  -3   1  13      465.93      506.17     17.33 o 
  -2   1  13      250.90      238.49     10.57 o 
  -1   1  13        7.84       57.39     20.07 o 
   0   1  13      509.14      513.27     15.95 o 
   1   1  13      661.91      700.36     16.72 o 
   2   1  13      538.18      576.48     14.52 o 
   3   1  13       12.22       18.96      6.47 o 
   4   1  13      170.67      142.97     11.28 o 
   5   1  13       66.38       55.25     10.39 o 
   6   1  13        0.63       16.00      8.64 o 
   7   1  13        1.97       -3.77     10.46 o 
   8   1  13        3.31        9.41     10.01 o 
   9   1  13       47.42       50.80     13.71 o 
  10   1  13        2.48        6.85     11.57 o 
 -10   2  13        0.42        6.30     12.41 o 
  -9   2  13        1.59        7.07     11.23 o 
  -8   2  13      203.62      174.89     14.70 o 
  -7   2  13      137.39      146.53     11.21 o 
  -6   2  13      204.47      218.10     13.50 o 
  -5   2  13      105.47      116.60      7.21 o 
  -4   2  13     1026.88      921.55     20.25 o 
  -3   2  13       95.02       88.37      9.15 o 
  -2   2  13      327.64      307.77      8.87 o 
  -1   2  13       14.97       25.41      4.74 o 
   0   2  13      150.87      170.25      7.65 o 
   1   2  13       31.97       18.83      5.96 o 
   2   2  13       12.86       19.55      4.12 o 
   3   2  13      180.76      186.53      9.21 o 
   4   2  13        3.11        1.26      6.53 o 
   5   2  13       48.54       80.81     12.25 o 
   6   2  13       21.94       39.05      9.74 o 
   7   2  13      321.26      324.77     24.48 o 
   8   2  13       10.45       20.81     12.36 o 
   9   2  13        9.78       12.24     11.66 o 
 -10   3  13       42.01       32.17     20.10 o 
  -9   3  13       56.60       42.30     13.68 o 
  -8   3  13       69.22       72.80     13.26 o 
  -7   3  13       36.13       43.17     12.34 o 
  -6   3  13      297.50      304.39     15.26 o 
  -5   3  13       58.19       62.82      7.11 o 
  -4   3  13       80.16       85.89      8.25 o 
  -3   3  13     1165.60     1118.89     37.17 o 
  -2   3  13        0.53        8.89      5.71 o 
  -1   3  13      950.51      936.13     28.70 o 
   0   3  13     1377.27     1297.03     24.77 o 
   1   3  13        2.20        3.03      3.28 o 
   2   3  13      133.39       93.65      6.84 o 
   3   3  13        0.71        2.52      4.01 o 
   4   3  13        0.52       -0.50      2.81 o 
   5   3  13      128.73      142.63     13.99 o 
   6   3  13      336.31      374.69     23.10 o 
   7   3  13      211.90      223.64     21.84 o 
   8   3  13       21.70       37.43     13.04 o 
   9   3  13        1.89       23.35     21.49 o 
 -10   4  13       31.50       16.67     16.29 o 
  -9   4  13        1.23        9.62     11.40 o 
  -8   4  13        5.54        3.95      9.61 o 
  -7   4  13      683.97      639.99     33.95 o 
  -6   4  13      161.93      132.26     17.36 o 
  -5   4  13       93.88      100.93     14.18 o 
  -4   4  13      191.48      236.14     17.28 o 
  -3   4  13     1123.23     1097.25     39.24 o 
  -2   4  13      530.37      467.90     23.00 o 
  -1   4  13      690.07      668.65     19.34 o 
   0   4  13       42.93       34.72      4.36 o 
   1   4  13       15.00       14.79      4.69 o 
   2   4  13     1055.68     1068.57     25.34 o 
   3   4  13        0.26        0.65      5.02 o 
   4   4  13      506.84      479.52     17.65 o 
   5   4  13       14.30        5.55      5.02 o 
   6   4  13       53.36       39.94      9.94 o 
   7   4  13       31.22       25.38     11.57 o 
   8   4  13        0.56        8.31     10.41 o 
   9   4  13        0.01       -5.77     11.31 o 
  -9   5  13      156.82      161.98     21.79 o 
  -8   5  13        3.76       10.29     14.40 o 
  -7   5  13       11.25        8.74     10.07 o 
  -6   5  13       20.11       11.33     15.14 o 
  -5   5  13      320.21      318.84     22.32 o 
  -4   5  13       21.24       26.54     12.15 o 
  -3   5  13       32.62       27.01     12.13 o 
  -2   5  13      184.71      215.06     16.78 o 
  -1   5  13        4.76       19.16      7.76 o 
   0   5  13      621.27      587.22     19.44 o 
   1   5  13      278.73      258.53     10.90 o 
   2   5  13       97.84       98.75      8.92 o 
   3   5  13       94.04       91.18      8.00 o 
   4   5  13       52.05       61.04      6.75 o 
   5   5  13      131.65      146.28     12.00 o 
   6   5  13        3.72       39.77     17.48 o 
   7   5  13       13.96       16.25     10.66 o 
   8   5  13        2.10        5.87     10.22 o 
   9   5  13       35.51       40.51     19.34 o 
  -9   6  13        0.02       13.42     13.46 o 
  -8   6  13        4.49        5.48     10.67 o 
  -7   6  13      198.45      215.76     24.03 o 
  -6   6  13      279.38      251.57     23.75 o 
  -5   6  13        0.32       -5.24     10.98 o 
  -4   6  13       72.38       72.83     13.19 o 
  -3   6  13      242.36      252.04     19.57 o 
  -2   6  13      551.55      567.42     30.00 o 
  -1   6  13      359.72      363.79     22.29 o 
   0   6  13       19.27       37.22     16.01 o 
   1   6  13       75.41       69.83     11.54 o 
   2   6  13      140.12      178.36     10.31 o 
   3   6  13       33.85       34.02      9.18 o 
   4   6  13       68.41       72.73      9.26 o 
   5   6  13       28.35       31.58     11.26 o 
   6   6  13       21.48       41.18     21.85 o 
   7   6  13        4.22        7.41     10.84 o 
   8   6  13        0.04        2.24     10.26 o 
  -8   7  13       28.38       22.10     14.23 o 
  -7   7  13        5.05       36.69     30.27 o 
  -6   7  13        9.52        2.39      9.54 o 
  -5   7  13      171.79      220.22     21.70 o 
  -4   7  13      291.00      298.93     23.18 o 
  -3   7  13        6.15       18.12     16.13 o 
  -2   7  13       11.36        8.18      9.12 o 
  -1   7  13      355.32      388.26     25.65 o 
   0   7  13      727.18      709.12     53.54 o 
   1   7  13       26.57       37.27     10.79 o 
   2   7  13       12.04       13.16      5.25 o 
   3   7  13       14.72       39.71      8.17 o 
   4   7  13        1.14        1.83      6.88 o 
   5   7  13        2.29       -4.83      7.65 o 
   6   7  13       19.32       37.96     25.05 o 
   7   7  13        0.10       16.36     22.67 o 
  -7   8  13       19.26       17.71     13.67 o 
  -6   8  13        2.15        3.20      9.12 o 
  -5   8  13       16.44       35.66     17.25 o 
  -4   8  13        3.48        1.87      8.97 o 
  -3   8  13        1.82       33.56     13.20 o 
  -2   8  13       34.20       57.29     21.36 o 
  -1   8  13        0.07        1.88      7.91 o 
   0   8  13        0.55       -2.87      8.38 o 
   1   8  13        6.93        5.73     13.42 o 
   2   8  13       38.70       52.68     12.61 o 
   3   8  13       15.02       12.71      9.24 o 
   4   8  13       91.89       73.05     10.76 o 
   5   8  13       86.12       83.16     14.17 o 
   6   8  13        0.01        4.49     11.89 o 
   7   8  13        2.06        5.22     11.69 o 
  -6   9  13       11.52       14.31     12.06 o 
  -5   9  13       12.79        2.72     10.13 o 
  -4   9  13        3.03       -5.22     10.18 o 
  -3   9  13       66.38       64.13     16.12 o 
  -2   9  13       18.19       24.06     18.08 o 
  -1   9  13        1.33       -5.35      9.51 o 
   0   9  13        6.75        3.14      8.88 o 
   1   9  13       29.23       39.94     13.98 o 
   2   9  13        4.73        5.62      9.07 o 
   3   9  13        7.99        8.39      9.67 o 
   4   9  13        2.32       25.38     24.91 o 
   5   9  13       11.45        5.37     21.21 o 
   6   9  13       18.49       44.43     29.84 o 
  -5  10  13        7.38        9.32     10.60 o 
  -4  10  13        3.00        6.18     14.06 o 
  -3  10  13       26.21       28.27     14.96 o 
  -2  10  13        5.69        8.13     10.60 o 
  -1  10  13        1.02       15.22     12.11 o 
   0  10  13        4.74       -4.09     10.21 o 
   1  10  13       23.20       63.15     35.49 o 
   2  10  13        0.04       40.09     20.33 o 
   3  10  13        7.17       14.22     13.51 o 
   4  10  13       12.14      -11.98     15.02 o 
  -3  11  13       18.48       15.53     19.90 o 
  -2  11  13        8.03       40.82     18.09 o 
  -1  11  13       23.67       24.40     12.76 o 
   0  11  13        0.51       -6.16     11.67 o 
   1  11  13        0.31        0.61     11.39 o 
   2  11  13        6.12       12.36     12.81 o 
 -10   0  14       79.61       53.84     21.48 o 
  -9   0  14        1.75       11.71     10.58 o 
  -8   0  14      158.83      160.61     19.60 o 
  -7   0  14      243.16      237.57     35.10 o 
  -6   0  14      999.41      933.49     38.09 o 
  -5   0  14       55.78       65.04     10.50 o 
  -4   0  14      153.68      123.25     17.74 o 
  -3   0  14     1205.21     1336.15     41.49 o 
  -2   0  14      201.64      225.14     12.76 o 
  -1   0  14     1007.46     1079.95     33.59 o 
   0   0  14      957.45      936.10     31.08 o 
   1   0  14       12.49       -5.99      7.98 o 
   2   0  14       67.27       96.01      9.36 o 
   3   0  14      239.06      310.44     40.83 o 
   4   0  14        0.19       27.71     18.57 o 
   5   0  14      395.32      441.03     33.90 o 
   6   0  14        0.11       30.80     21.30 o 
   7   0  14      258.59      295.65     30.77 o 
   8   0  14       39.42       56.25     20.60 o 
   9   0  14       15.08       18.64     23.80 o 
 -10   1  14       21.02        2.42     13.60 o 
  -9   1  14       23.22       -0.06      6.61 o 
  -8   1  14      120.77      152.64     17.45 o 
  -7   1  14      608.80      622.08     22.53 o 
  -6   1  14      439.28      429.76     18.91 o 
  -5   1  14      588.99      496.26     16.68 o 
  -4   1  14       66.06       66.53     10.96 o 
  -3   1  14      344.28      352.66     17.75 o 
  -2   1  14      275.54      237.52     15.09 o 
  -1   1  14      891.04      850.06     22.43 o 
   0   1  14      556.62      718.53     17.97 o 
   1   1  14       23.85       30.02      6.10 o 
   2   1  14      439.57      433.88     13.15 o 
   3   1  14        2.37        5.63      5.25 o 
   4   1  14      260.74      285.41     18.19 o 
   5   1  14        0.05       -1.46      6.95 o 
   6   1  14       14.73       -1.93      8.37 o 
   7   1  14      108.22      152.34     21.81 o 
   8   1  14       45.35       84.01     15.94 o 
   9   1  14      126.85      115.38     19.06 o 
 -10   2  14       53.03       39.94     17.77 o 
  -9   2  14       15.98       11.51     10.82 o 
  -8   2  14       72.61      103.26     13.51 o 
  -7   2  14      104.71      115.33     15.62 o 
  -6   2  14        0.13       -1.61      5.27 o 
  -5   2  14     1627.36     1544.55     41.97 o 
  -4   2  14       21.53       23.68      6.07 o 
  -3   2  14      158.87      157.91      7.22 o 
  -2   2  14      448.64      490.78     15.60 o 
  -1   2  14      656.34      656.49     16.21 o 
   0   2  14      350.50      330.83     10.74 o 
   1   2  14      607.71      587.03     15.87 o 
   2   2  14      102.21      125.60      8.50 o 
   3   2  14       28.72       26.80      6.64 o 
   4   2  14      525.89      536.36     24.68 o 
   5   2  14       22.26       35.68      9.65 o 
   6   2  14       36.03       41.55     11.40 o 
   7   2  14      168.76      144.51     17.08 o 
   8   2  14        6.42       13.39     11.15 o 
   9   2  14        0.48        0.24      8.95 o 
 -10   3  14       70.40      103.12     19.88 o 
  -9   3  14       23.31       21.65     14.22 o 
  -8   3  14       57.77       33.33     12.01 o 
  -7   3  14      240.70      214.09     21.03 o 
  -6   3  14      461.52      451.93     27.24 o 
  -5   3  14       21.23       38.75      9.09 o 
  -4   3  14      261.52      263.56     12.39 o 
  -3   3  14      255.07      249.80     12.65 o 
  -2   3  14      100.37       89.00      9.21 o 
  -1   3  14       61.59       43.63      4.07 o 
   0   3  14      305.65      317.84     10.51 o 
   1   3  14       86.51      107.28      7.36 o 
   2   3  14       63.76       61.23      6.00 o 
   3   3  14        0.29        4.26      4.47 o 
   4   3  14      233.69      259.83     13.00 o 
   5   3  14       27.38       20.24     10.48 o 
   6   3  14      161.89      162.98     15.92 o 
   7   3  14        4.63        4.56      8.37 o 
   8   3  14        6.23        2.65      9.70 o 
   9   3  14        1.87       -0.87      8.92 o 
 -10   4  14        0.73       20.98     14.57 o 
  -9   4  14        0.03      -11.65     11.96 o 
  -8   4  14      103.41      108.72     16.05 o 
  -7   4  14      138.55      138.67     18.21 o 
  -6   4  14      261.72      228.42     17.73 o 
  -5   4  14      388.82      352.73     24.51 o 
  -4   4  14      512.52      509.62     27.38 o 
  -3   4  14      357.02      376.87     22.70 o 
  -2   4  14      133.06      129.53      8.70 o 
  -1   4  14        9.19       15.92      9.02 o 
   0   4  14        1.11       10.59      4.49 o 
   1   4  14      528.48      547.61     17.58 o 
   2   4  14      233.90      239.23     11.36 o 
   3   4  14        9.79       13.13      5.48 o 
   4   4  14       57.02       57.98     10.89 o 
   5   4  14        7.85       -6.07      8.51 o 
   6   4  14       16.51       27.89     15.24 o 
   7   4  14        0.59       -6.99      9.10 o 
   8   4  14        0.11       -2.93      9.95 o 
   9   4  14        0.34       -1.12      9.66 o 
  -9   5  14       13.86       20.67     14.01 o 
  -8   5  14       20.58       19.41     11.37 o 
  -7   5  14        0.12       19.35     20.18 o 
  -6   5  14       46.52       64.44     13.33 o 
  -5   5  14       24.33       25.12     11.24 o 
  -4   5  14      103.79      126.97     14.33 o 
  -3   5  14       37.15       52.18     11.33 o 
  -2   5  14      321.97      301.03     20.71 o 
  -1   5  14       18.51       51.19     10.99 o 
   0   5  14       34.32       34.39      5.97 o 
   1   5  14      376.14      342.47     16.24 o 
   2   5  14      186.53      212.89     12.15 o 
   3   5  14       11.82       18.69      6.55 o 
   4   5  14        2.25        8.37      4.83 o 
   5   5  14        2.26       29.99     19.05 o 
   6   5  14       10.72        8.36     11.76 o 
   7   5  14       15.31       13.44     12.62 o 
   8   5  14        0.17       28.22     21.54 o 
  -9   6  14       17.37       44.39     27.58 o 
  -8   6  14        8.78        3.73     11.18 o 
  -7   6  14       91.66       97.91     18.45 o 
  -6   6  14       45.34       63.20     14.18 o 
  -5   6  14        5.39        7.98      9.15 o 
  -4   6  14        3.22        5.35      8.48 o 
  -3   6  14       47.71       35.56     10.19 o 
  -2   6  14       21.24       57.36     13.35 o 
  -1   6  14      770.38      705.39     32.92 o 
   0   6  14      212.42      215.01     27.71 o 
   1   6  14        0.45        5.47      7.59 o 
   2   6  14      208.96      199.66     11.33 o 
   3   6  14        9.66       24.28      7.28 o 
   4   6  14        9.67       24.75      7.95 o 
   5   6  14       68.56       72.19     12.27 o 
   6   6  14       13.76       44.51     24.17 o 
   7   6  14        0.21        8.13     11.11 o 
   8   6  14       28.15       34.41     19.85 o 
  -8   7  14       13.96       17.75     13.09 o 
  -7   7  14       12.64       36.67     14.53 o 
  -6   7  14       14.84        7.59     10.41 o 
  -5   7  14        0.76       -2.66     12.17 o 
  -4   7  14      221.73      176.65     19.48 o 
  -3   7  14        4.99        9.81      8.60 o 
  -2   7  14        0.03        3.16      9.66 o 
  -1   7  14       11.02        6.12      8.95 o 
   0   7  14       17.46        5.94      9.14 o 
   1   7  14        8.13       -2.73      7.64 o 
   2   7  14      135.13      129.57     12.43 o 
   3   7  14        1.52        1.88      5.39 o 
   4   7  14        0.00        0.49      5.47 o 
   5   7  14       36.77       26.27     12.31 o 
   6   7  14       10.76       36.88     27.85 o 
   7   7  14        0.13        6.63     13.53 o 
  -7   8  14        2.52       -2.48     11.41 o 
  -6   8  14       55.39       67.40     16.39 o 
  -5   8  14       41.49       51.06     15.68 o 
  -4   8  14      173.45      146.12     19.40 o 
  -3   8  14       10.08       19.64     11.57 o 
  -2   8  14       94.07      109.52     21.11 o 
  -1   8  14       45.98       43.11     11.94 o 
   0   8  14       42.15       67.91     12.97 o 
   1   8  14        3.74        8.71     11.09 o 
   2   8  14       12.02       28.17     14.09 o 
   3   8  14       19.66       15.16      9.63 o 
   4   8  14       53.67       35.44     12.57 o 
   5   8  14        0.23       -4.66      9.21 o 
   6   8  14        2.36        8.70     12.57 o 
  -6   9  14       17.21        3.65     10.87 o 
  -5   9  14        7.09       -2.98      9.84 o 
  -4   9  14        2.57        8.50     10.59 o 
  -3   9  14       82.73       48.95     16.65 o 
  -2   9  14       57.20       93.28     17.43 o 
  -1   9  14        3.21       25.75     12.32 o 
   0   9  14        1.46        2.70      9.20 o 
   1   9  14       23.32       27.99     12.73 o 
   2   9  14       48.44       49.98     29.80 o 
   3   9  14        3.17        5.20      9.92 o 
   4   9  14        0.04       11.23     13.87 o 
   5   9  14        5.29        0.00     14.30 o 
  -4  10  14        0.33        9.79     14.04 o 
  -3  10  14       14.59       14.49     12.78 o 
  -2  10  14        0.95       35.01     22.17 o 
  -1  10  14       76.36       75.47     18.05 o 
   0  10  14        0.05       -3.44      9.26 o 
   1  10  14        1.29        6.39     11.10 o 
   2  10  14       10.73       14.32     12.24 o 
   3  10  14       39.73       22.35     20.20 o 
   4  10  14       46.30       86.14     23.80 o 
  -2  11  14        1.14       -2.37     10.99 o 
  -1  11  14        4.76        6.23     11.13 o 
   0  11  14       48.18       47.92     19.86 o 
   1  11  14        2.67       -6.02     13.26 o 
 -10   1  15       32.55       18.36     14.83 o 
  -9   1  15       14.07       14.60     10.17 o 
  -8   1  15        9.90       13.87      8.13 o 
  -7   1  15        0.03       -0.27      4.77 o 
  -6   1  15      100.72       99.53      8.80 o 
  -5   1  15      220.53      211.87     15.22 o 
  -4   1  15      310.99      309.74     15.27 o 
  -3   1  15      375.89      345.29     14.99 o 
  -2   1  15      124.44      120.50      8.92 o 
  -1   1  15      118.42      124.30      9.59 o 
   0   1  15        9.98        1.96      4.45 o 
   1   1  15        0.23        1.99      3.95 o 
   2   1  15       19.83       19.49      7.15 o 
   3   1  15       16.46       23.58      5.56 o 
   4   1  15       40.76       32.53      9.47 o 
   5   1  15        0.46       10.50      7.76 o 
   6   1  15        6.20       -5.95      8.33 o 
   7   1  15       29.66       86.25     23.25 o 
   8   1  15       49.45       53.23     14.38 o 
   9   1  15       31.20       32.54     13.58 o 
 -10   2  15        5.04       32.15     24.72 o 
  -9   2  15       57.70        9.18     14.18 o 
  -8   2  15       23.10       11.32      9.81 o 
  -7   2  15        6.79        8.46      7.55 o 
  -6   2  15      157.80      153.54     12.33 o 
  -5   2  15        0.32       -7.20      7.20 o 
  -4   2  15     1030.08     1045.93     44.95 o 
  -3   2  15      303.19      255.83     13.10 o 
  -2   2  15       47.26       43.29      5.53 o 
  -1   2  15      271.43      295.07     10.48 o 
   0   2  15       16.31        8.73      3.77 o 
   1   2  15      200.19      207.39      9.62 o 
   2   2  15      155.74      154.17      8.83 o 
   3   2  15        0.61        7.47      6.99 o 
   4   2  15        1.71       -0.83      4.90 o 
   5   2  15      587.51      584.54     27.70 o 
   6   2  15      103.83      117.57     15.22 o 
   7   2  15       17.11       14.29     10.43 o 
   8   2  15        6.10        5.30     10.12 o 
   9   2  15       23.18       35.14     15.82 o 
 -10   3  15       40.73       54.92     17.33 o 
  -9   3  15       80.45       55.23     21.30 o 
  -8   3  15        2.45       -3.58     10.87 o 
  -7   3  15       48.95       38.91     13.84 o 
  -6   3  15      484.77      476.86     28.37 o 
  -5   3  15      205.24      192.40     17.85 o 
  -4   3  15      143.03      169.85     11.58 o 
  -3   3  15       81.81       85.57      8.46 o 
  -2   3  15      284.42      267.33     13.02 o 
  -1   3  15     1602.10     1564.11     40.28 o 
   0   3  15      300.92      327.31     12.46 o 
   1   3  15      243.91      226.56      9.92 o 
   2   3  15      378.04      372.26     13.33 o 
   3   3  15        0.35       -0.39      4.17 o 
   4   3  15        0.92        7.72      5.05 o 
   5   3  15       79.70      103.24     13.87 o 
   6   3  15        1.28        7.27      8.93 o 
   7   3  15       18.44       19.83     11.26 o 
   8   3  15       31.25       33.27     16.40 o 
   9   3  15        0.26        3.24     11.41 o 
  -9   4  15       12.27        7.49     11.10 o 
  -8   4  15       73.51       67.51     16.38 o 
  -7   4  15       54.58       74.79     14.59 o 
  -6   4  15        8.38       21.64     10.64 o 
  -5   4  15     1016.86     1083.84     44.75 o 
  -4   4  15      133.36      144.94     17.29 o 
  -3   4  15      196.26      177.25     15.84 o 
  -2   4  15       10.19        1.53      6.37 o 
  -1   4  15       52.66       45.76      6.35 o 
   0   4  15      512.82      513.68     18.79 o 
   1   4  15      252.07      239.27     10.71 o 
   2   4  15      467.48      505.24     18.13 o 
   3   4  15       37.68       42.07      7.59 o 
   4   4  15      111.98       91.76      9.27 o 
   5   4  15       68.82       57.15     12.23 o 
   6   4  15       12.83        4.42      7.72 o 
   7   4  15       36.79       31.97     13.26 o 
   8   4  15        4.86       11.63     10.87 o 
  -9   5  15       13.03        1.15     12.49 o 
  -8   5  15        1.97        0.51      8.47 o 
  -7   5  15      107.22      114.56     18.74 o 
  -6   5  15      114.88      121.71     16.56 o 
  -5   5  15       58.06       65.97     13.85 o 
  -4   5  15       20.38       19.10      9.01 o 
  -3   5  15        1.34       27.03     10.95 o 
  -2   5  15      359.29      336.68     21.15 o 
  -1   5  15      456.07      404.23     22.98 o 
   0   5  15      392.78      405.79     22.89 o 
   1   5  15      105.42      102.65      7.99 o 
   2   5  15       48.86       38.11      6.65 o 
   3   5  15      161.53      173.78     12.27 o 
   4   5  15       53.61       64.03     11.16 o 
   5   5  15       34.60       65.05     13.31 o 
   6   5  15        0.40        8.20     10.04 o 
   7   5  15      113.41       74.00     26.16 o 
   8   5  15        0.26       11.83     12.02 o 
  -8   6  15       19.36       21.10     13.73 o 
  -7   6  15       81.38       85.64     16.71 o 
  -6   6  15        0.59       -3.74      9.23 o 
  -5   6  15      196.06      151.61     18.56 o 
  -4   6  15       91.98       86.11     14.57 o 
  -3   6  15       82.02      103.71     15.84 o 
  -2   6  15      292.76      277.64     22.08 o 
  -1   6  15      147.41      136.84     16.90 o 
   0   6  15      257.34      271.95     19.89 o 
   1   6  15        8.07       54.84     14.84 o 
   2   6  15       20.39       19.21      7.23 o 
   3   6  15        5.22        7.93     10.48 o 
   4   6  15        0.78        0.62      6.27 o 
   5   6  15       61.60       49.45     14.34 o 
   6   6  15        7.84       23.57     21.84 o 
   7   6  15        2.99       -1.73     10.16 o 
  -8   7  15       17.18        8.99     12.32 o 
  -7   7  15       54.92       45.69     15.90 o 
  -6   7  15        7.12       -9.76     11.03 o 
  -5   7  15      137.26      162.01     21.85 o 
  -4   7  15       81.91       83.24     14.77 o 
  -3   7  15       14.44        7.57      9.53 o 
  -2   7  15      212.24      178.02     18.48 o 
  -1   7  15        0.44        4.06      9.12 o 
   0   7  15      247.39      204.78     20.87 o 
   1   7  15       11.99       16.12     11.40 o 
   2   7  15       14.65       12.81      8.14 o 
   3   7  15       49.43       46.67     15.91 o 
   4   7  15       29.81       70.04     12.35 o 
   5   7  15        4.25       14.57     12.64 o 
   6   7  15        0.03       12.79     11.38 o 
   7   7  15        8.56        1.08     10.45 o 
  -7   8  15       15.22       50.86     24.89 o 
  -6   8  15        0.00       10.89     20.82 o 
  -5   8  15        7.10       11.78     11.83 o 
  -4   8  15        0.05        0.91      8.19 o 
  -3   8  15        7.66        8.99     10.31 o 
  -2   8  15       79.18      105.47     24.68 o 
  -1   8  15        0.28      -11.41     11.41 o 
   0   8  15       33.88       54.42     27.10 o 
   1   8  15       32.46       63.31     15.38 o 
   2   8  15        4.70       10.37      9.87 o 
   3   8  15        0.06       -9.15     10.87 o 
   4   8  15       55.83       41.64     16.32 o 
   5   8  15       78.20       78.86     20.82 o 
   6   8  15        0.31       -9.72     22.65 o 
  -6   9  15        0.39        1.89      9.91 o 
  -5   9  15        7.73       26.03     13.88 o 
  -4   9  15        0.19       19.51     14.25 o 
  -3   9  15        2.11       -2.08     10.35 o 
  -2   9  15        3.75       -2.42      9.64 o 
  -1   9  15       21.74       35.97     20.37 o 
   0   9  15        8.84       20.61     11.36 o 
   1   9  15       26.79       26.00     11.48 o 
   2   9  15        0.52        0.33      8.87 o 
   3   9  15        0.21        6.27     11.58 o 
   4   9  15        1.18        2.63     11.27 o 
   5   9  15        0.37        3.69     15.97 o 
  -4  10  15        0.09       13.83     13.08 o 
  -3  10  15        6.55       20.39     14.26 o 
  -2  10  15        3.29        5.19     10.81 o 
  -1  10  15       10.87       17.70     13.14 o 
   0  10  15        0.13        1.72     10.50 o 
   1  10  15        7.63       10.37     12.37 o 
   2  10  15       15.21       -3.65     10.23 o 
   3  10  15        3.87       10.63     17.40 o 
 -10   0  16       34.26      123.68     43.28 o 
  -9   0  16        0.35        0.37     11.80 o 
  -8   0  16        0.02       14.89     20.56 o 
  -7   0  16       91.85      111.89     15.70 o 
  -6   0  16      216.62      202.22     18.05 o 
  -5   0  16      366.83      346.57     20.74 o 
  -4   0  16     1380.16     1358.44     47.85 o 
  -3   0  16      133.45      134.11     11.73 o 
  -2   0  16     1364.29     1406.33     62.01 o 
  -1   0  16       45.70       60.56      9.90 o 
   0   0  16      190.07      137.70     13.28 o 
   1   0  16      154.40      175.24     13.40 o 
   2   0  16      574.60      606.50     43.13 o 
   3   0  16        4.64       30.95      6.83 o 
   4   0  16       12.29       41.27     20.63 o 
   5   0  16       20.71       18.87     32.34 o 
   6   0  16       43.96       35.12     16.74 o 
   7   0  16      342.63      324.41     37.04 o 
   8   0  16      138.04      135.48     29.38 o 
   9   0  16        5.33        8.23     15.95 o 
 -10   1  16       39.97       56.55     20.95 o 
  -9   1  16      215.55      215.91     37.18 o 
  -8   1  16      102.50      101.13     13.66 o 
  -7   1  16        8.08        0.41      5.93 o 
  -6   1  16       80.39       89.41      8.91 o 
  -5   1  16      197.12      188.79     13.58 o 
  -4   1  16      268.99      252.21     17.12 o 
  -3   1  16      666.37      643.97     22.04 o 
  -2   1  16      193.58      191.07     16.54 o 
  -1   1  16        1.92       -3.92      3.95 o 
   0   1  16     1250.14     1318.28     30.40 o 
   1   1  16       55.58       48.87      6.32 o 
   2   1  16       66.32       70.19      7.71 o 
   3   1  16       33.48       38.58     12.50 o 
   4   1  16      139.84      169.63     14.95 o 
   5   1  16      159.34      210.30     16.94 o 
   6   1  16       12.33        5.55      8.31 o 
   7   1  16        2.89        7.05     10.17 o 
   8   1  16       12.66       35.15     22.45 o 
   9   1  16       63.85       72.64     15.80 o 
 -10   2  16       10.97       38.94     29.40 o 
  -9   2  16        2.55       -3.12      9.97 o 
  -8   2  16        3.17        6.95      9.95 o 
  -7   2  16      416.94      375.61     19.98 o 
  -6   2  16       20.88       26.61      8.34 o 
  -5   2  16      357.99      326.86     16.96 o 
  -4   2  16      192.41      249.81     14.90 o 
  -3   2  16     1279.58     1228.68     35.80 o 
  -2   2  16       42.70       49.55      5.37 o 
  -1   2  16      147.16      141.29     14.67 o 
   0   2  16        4.63       24.65      9.11 o 
   1   2  16      101.81      114.65      8.99 o 
   2   2  16      549.29      533.41     18.10 o 
   3   2  16       20.19       20.42      4.99 o 
   4   2  16      242.39      285.01     18.46 o 
   5   2  16       20.56        0.85      7.49 o 
   6   2  16       97.65       97.22     16.41 o 
   7   2  16       25.40       21.33     14.17 o 
   8   2  16        2.44       -4.97     11.15 o 
   9   2  16        0.41      -12.04     13.36 o 
  -9   3  16       52.76       37.04     15.18 o 
  -8   3  16        1.32       16.64     12.97 o 
  -7   3  16      119.77      107.11     21.43 o 
  -6   3  16      130.00      122.82     15.95 o 
  -5   3  16      204.19      201.95     21.41 o 
  -4   3  16      225.16      198.88     19.13 o 
  -3   3  16      104.40      122.94     11.18 o 
  -2   3  16      346.02      292.09     14.57 o 
  -1   3  16        8.80        8.88      5.68 o 
   0   3  16      705.21      738.27     21.95 o 
   1   3  16       46.34       57.12      6.37 o 
   2   3  16      125.07      153.69      9.51 o 
   3   3  16      144.82      111.25     18.15 o 
   4   3  16      129.09      119.25     10.42 o 
   5   3  16       21.79       25.10     10.11 o 
   6   3  16       73.67       70.97     13.04 o 
   7   3  16       16.26       56.27     26.07 o 
   8   3  16       40.35       12.58     12.16 o 
  -9   4  16        0.70        7.74     13.87 o 
  -8   4  16       11.55        4.60     10.42 o 
  -7   4  16       87.83      102.97     15.62 o 
  -6   4  16       10.26       15.29     10.33 o 
  -5   4  16       15.17       33.02     11.10 o 
  -4   4  16       15.73       30.56     10.17 o 
  -3   4  16      211.29      191.63     18.79 o 
  -2   4  16        6.23       37.55      9.42 o 
  -1   4  16        8.36        8.51      9.51 o 
   0   4  16       48.87       51.34      8.59 o 
   1   4  16       15.58       18.31      4.52 o 
   2   4  16      110.22      109.41      8.75 o 
   3   4  16        2.28        8.68      4.80 o 
   4   4  16        0.52       11.19      8.41 o 
   5   4  16       20.43       10.88      8.83 o 
   6   4  16        5.04        3.45      9.02 o 
   7   4  16        9.26        5.25     10.18 o 
   8   4  16        4.05       -1.44     10.02 o 
  -9   5  16       13.96       19.78     14.37 o 
  -8   5  16       13.90       16.28     10.92 o 
  -7   5  16        0.70        3.98      9.27 o 
  -6   5  16        0.11       38.68     34.34 o 
  -5   5  16       12.74       20.99     10.88 o 
  -4   5  16       23.98       40.09     16.11 o 
  -3   5  16      105.11      109.63     16.18 o 
  -2   5  16       83.10       85.34     13.31 o 
  -1   5  16        4.22       18.97      9.37 o 
   0   5  16      439.89      420.21     34.17 o 
   1   5  16      455.91      376.37     17.02 o 
   2   5  16        0.00        5.08      5.51 o 
   3   5  16      130.75      113.81      9.06 o 
   4   5  16        0.54       -1.54      6.55 o 
   5   5  16       16.67       29.04     13.76 o 
   6   5  16        3.35       41.34     22.05 o 
   7   5  16        0.14        2.95      9.67 o 
   8   5  16        2.48       -1.05      9.99 o 
  -8   6  16        1.29        4.20     10.90 o 
  -7   6  16       13.04       10.59     11.66 o 
  -6   6  16       68.90       99.65     17.22 o 
  -5   6  16       72.13       97.56     16.48 o 
  -4   6  16        0.75        7.64     10.08 o 
  -3   6  16      169.86      180.15     23.06 o 
  -2   6  16       26.23       37.64     11.37 o 
  -1   6  16       60.52       64.51     12.56 o 
   0   6  16       56.50       66.67     12.39 o 
   1   6  16      120.81      105.06     14.60 o 
   2   6  16        7.73       10.85      6.31 o 
   3   6  16       21.65       21.46      6.31 o 
   4   6  16        9.71       -0.25      6.18 o 
   5   6  16        2.28        3.81     11.40 o 
   6   6  16        8.76       -4.09     10.63 o 
   7   6  16        5.13       -7.53     10.86 o 
  -7   7  16        3.17        4.20     11.35 o 
  -6   7  16       12.40        2.74      9.81 o 
  -5   7  16        7.72        7.14     10.47 o 
  -4   7  16       68.00       66.20     15.97 o 
  -3   7  16        3.45        7.19     12.12 o 
  -2   7  16        0.07       11.01      9.35 o 
  -1   7  16       19.17       41.30     12.49 o 
   0   7  16       68.67       90.87     20.01 o 
   1   7  16       40.10       29.02     10.82 o 
   2   7  16       14.87       17.07      9.48 o 
   3   7  16        0.02        5.28      6.77 o 
   4   7  16        9.08       15.08      9.59 o 
   5   7  16       38.25       21.89     15.02 o 
   6   7  16        0.95       10.66     20.11 o 
  -6   8  16       25.99       31.31     14.81 o 
  -5   8  16        3.62       14.74     11.65 o 
  -4   8  16        1.43        2.36      8.66 o 
  -3   8  16        7.31        1.58      8.40 o 
  -2   8  16      155.88      134.32     19.87 o 
  -1   8  16       24.11       28.55     22.15 o 
   0   8  16       83.99       83.46     14.00 o 
   1   8  16       16.61       14.93      9.90 o 
   2   8  16        7.91        5.36     10.82 o 
   3   8  16        0.90       -2.23      8.56 o 
   4   8  16        0.07        3.72     10.23 o 
   5   8  16        2.36        5.35     11.57 o 
  -5   9  16       66.63       71.94     18.10 o 
  -4   9  16       15.68       18.14     13.88 o 
  -3   9  16        2.31        2.31     10.47 o 
  -2   9  16       12.01        9.98     11.30 o 
  -1   9  16       23.88       38.23     26.72 o 
   0   9  16       69.10       91.82     18.01 o 
   1   9  16        1.37       10.38     10.52 o 
   2   9  16       16.63       12.98     11.78 o 
   3   9  16       36.82       29.18     19.38 o 
   4   9  16       12.19       22.80     21.37 o 
  -3  10  16        6.88       -2.45     10.69 o 
  -2  10  16        2.71       -2.64     11.22 o 
  -1  10  16       12.36        2.53     10.97 o 
   0  10  16       18.01       25.87     14.09 o 
   1  10  16       34.63       19.58     15.68 o 
   2  10  16       26.90       28.94     14.90 o 
  -9   1  17        0.70       -2.79     10.94 o 
  -8   1  17      129.51      129.95     14.07 o 
  -7   1  17       15.43       19.83      7.83 o 
  -6   1  17       12.99       19.46      7.50 o 
  -5   1  17      205.65      205.28     14.03 o 
  -4   1  17       24.33       43.84     10.31 o 
  -3   1  17       43.33       40.09     10.36 o 
  -2   1  17      656.91      627.27     18.64 o 
  -1   1  17       50.92       55.19      7.09 o 
   0   1  17      792.47      802.26     22.61 o 
   1   1  17        1.89        1.79      4.67 o 
   2   1  17        0.93       10.59      8.86 o 
   3   1  17       40.25       36.38      6.96 o 
   4   1  17       30.92       37.53     12.88 o 
   5   1  17       31.92       35.59     13.75 o 
   6   1  17       98.77      111.32     15.76 o 
   7   1  17       51.41       43.92     22.09 o 
   8   1  17       17.61        5.62     11.27 o 
  -9   2  17       25.04       44.85     32.22 o 
  -8   2  17        7.77        9.83     10.15 o 
  -7   2  17        2.34       -1.00     10.37 o 
  -6   2  17      100.02      114.03     10.93 o 
  -5   2  17      181.78      124.52     14.00 o 
  -4   2  17       41.98       58.44      8.96 o 
  -3   2  17      422.69      406.63     23.73 o 
  -2   2  17      317.88      341.85     16.95 o 
  -1   2  17        5.34        8.05      4.63 o 
   0   2  17       61.59       69.06      6.94 o 
   1   2  17       58.26       56.96      6.72 o 
   2   2  17      100.74       86.58      8.86 o 
   3   2  17      335.90      306.83     12.36 o 
   4   2  17        3.56        4.32      7.45 o 
   5   2  17       65.48       60.52     12.24 o 
   6   2  17       10.93        5.44      7.88 o 
   7   2  17        9.67        3.36      9.06 o 
   8   2  17        1.61        3.49      9.90 o 
  -9   3  17        4.69       12.58     12.04 o 
  -8   3  17       18.67       38.91     13.44 o 
  -7   3  17      268.73      259.16     27.85 o 
  -6   3  17       56.11       61.01     13.70 o 
  -5   3  17       45.49       56.54     11.92 o 
  -4   3  17      423.98      394.15     25.33 o 
  -3   3  17      602.26      631.84     22.94 o 
  -2   3  17       44.33       42.65      8.02 o 
  -1   3  17        5.85       32.01     10.16 o 
   0   3  17      224.06      188.97     12.19 o 
   1   3  17      181.83      171.62     10.55 o 
   2   3  17       40.71       45.29      7.28 o 
   3   3  17      155.02      154.22     11.34 o 
   4   3  17       29.44       17.96      6.42 o 
   5   3  17       16.72       14.80      9.36 o 
   6   3  17       53.15       39.31     12.60 o 
   7   3  17       41.93       40.77     13.62 o 
   8   3  17        6.23       -2.41     10.13 o 
  -9   4  17        5.92       11.47     15.03 o 
  -8   4  17       18.80        8.67     13.20 o 
  -7   4  17       22.69        3.74      9.50 o 
  -6   4  17       43.73       44.19     12.96 o 
  -5   4  17      151.52      161.57     17.59 o 
  -4   4  17        2.69       -3.81      7.85 o 
  -3   4  17        3.01       18.02     12.68 o 
  -2   4  17        6.77       23.05     16.03 o 
  -1   4  17      741.45      795.13     35.55 o 
   0   4  17      110.55      111.37     10.69 o 
   1   4  17       65.66       53.63      6.22 o 
   2   4  17        3.49        3.62      4.95 o 
   3   4  17       33.73       27.82      6.77 o 
   4   4  17      167.05      138.62     12.39 o 
   5   4  17       35.02       57.28     16.88 o 
   6   4  17       21.96        8.45     10.09 o 
   7   4  17        0.65        4.83     10.48 o 
   8   4  17       25.19       27.59     16.27 o 
  -8   5  17       99.78       75.41     16.75 o 
  -7   5  17       57.69       50.69     16.03 o 
  -6   5  17       11.20        6.83     10.68 o 
  -5   5  17        0.11        6.09      9.09 o 
  -4   5  17      204.82      243.69     21.42 o 
  -3   5  17      202.99      230.50     21.05 o 
  -2   5  17      324.19      308.18     22.40 o 
  -1   5  17        4.25       22.28      9.81 o 
   0   5  17       10.90        1.49      4.01 o 
   1   5  17      305.03      284.56     15.55 o 
   2   5  17      142.80      133.27     10.54 o 
   3   5  17        9.62        9.99      5.28 o 
   4   5  17       32.79       48.32     15.64 o 
   5   5  17       16.58       18.29     12.39 o 
   6   5  17        3.96        6.09      9.55 o 
   7   5  17       35.03       66.59     17.42 o 
  -8   6  17       93.04       99.38     23.36 o 
  -7   6  17        1.85        8.46     12.10 o 
  -6   6  17       19.40       28.81     12.89 o 
  -5   6  17      247.01      225.89     22.70 o 
  -4   6  17       27.32       47.85     21.05 o 
  -3   6  17        0.99       -9.31      9.31 o 
  -2   6  17        1.13       11.20      9.93 o 
  -1   6  17       87.28      109.10     16.84 o 
   0   6  17      152.83      145.40     15.83 o 
   1   6  17        7.12        2.97      7.47 o 
   2   6  17        0.01        0.37      5.55 o 
   3   6  17        9.78       11.91      7.10 o 
   4   6  17        9.74       11.61      6.96 o 
   5   6  17       16.51        3.15     12.55 o 
   6   6  17        4.04        3.80     10.14 o 
   7   6  17        0.00      -13.36     15.07 o 
  -7   7  17       92.10       91.11     18.53 o 
  -6   7  17       16.51       46.84     26.54 o 
  -5   7  17        0.22       15.28     12.53 o 
  -4   7  17        4.28       21.37     11.77 o 
  -3   7  17      128.22      141.10     18.56 o 
  -2   7  17       76.24       88.91     16.47 o 
  -1   7  17        1.60        0.44      7.68 o 
   0   7  17        0.84        4.40      9.29 o 
   1   7  17       39.02       69.39     22.56 o 
   2   7  17       42.58       71.44     13.23 o 
   3   7  17        2.73       -5.79      8.99 o 
   4   7  17        0.71       38.34     16.09 o 
   5   7  17        6.05       16.40     16.19 o 
   6   7  17       13.89       17.24     19.15 o 
  -6   8  17       30.15       23.63     14.27 o 
  -5   8  17       30.45        6.01     10.23 o 
  -4   8  17        0.02       22.78     12.72 o 
  -3   8  17       40.16       52.26     20.70 o 
  -2   8  17        2.20       -1.53     11.39 o 
  -1   8  17        5.88       -2.19     11.30 o 
   0   8  17        6.22        5.88     10.13 o 
   1   8  17       12.02        3.77      8.57 o 
   2   8  17       28.50       33.60     12.76 o 
   3   8  17       40.56       18.18     14.67 o 
   4   8  17        0.66      -21.47     21.47 o 
   5   8  17        0.46        7.58     19.29 o 
  -5   9  17        5.27       14.83     13.90 o 
  -4   9  17        6.12        5.24     10.77 o 
  -3   9  17        9.43       11.42     11.22 o 
  -2   9  17        0.01      -12.01     12.01 o 
  -1   9  17        1.36        6.22     10.78 o 
   0   9  17        2.71        7.62     10.15 o 
   1   9  17        0.72      -12.41     12.41 o 
   2   9  17        2.68       10.64     11.77 o 
   3   9  17        0.50        6.72     13.04 o 
  -2  10  17        0.87        9.33     13.30 o 
  -1  10  17        0.08        8.18     11.58 o 
   0  10  17        1.64        3.69     11.31 o 
   1  10  17        0.44        9.89     12.44 o 
  -9   0  18       43.29       86.26     36.94 o 
  -8   0  18       17.80       15.76     15.33 o 
  -7   0  18      449.86      477.82     37.42 o 
  -6   0  18       44.69       55.87     11.31 o 
  -5   0  18      172.74      154.98     18.66 o 
  -4   0  18     2082.12     1821.33     61.45 o 
  -3   0  18      502.10      481.62     23.71 o 
  -2   0  18      103.16      101.07     12.60 o 
  -1   0  18      311.45      245.17     17.41 o 
   0   0  18      809.62      914.38     50.77 o 
   1   0  18        2.93        0.40      5.81 o 
   2   0  18      138.40      147.01     16.76 o 
   3   0  18        9.79        3.29      5.88 o 
   4   0  18       28.50       36.35     15.25 o 
   5   0  18      416.25      429.11     37.64 o 
   6   0  18       49.04       44.15     17.44 o 
   7   0  18       98.13      151.88     35.12 o 
   8   0  18       28.99       17.68     19.51 o 
  -9   1  18       49.88       61.28     19.74 o 
  -8   1  18       11.72        3.58     11.30 o 
  -7   1  18       45.69       51.88     10.23 o 
  -6   1  18      255.21      200.04     15.50 o 
  -5   1  18        0.88       11.24      8.87 o 
  -4   1  18       61.62       83.81     10.43 o 
  -3   1  18      151.58      153.91     12.50 o 
  -2   1  18      700.37      801.56     25.13 o 
  -1   1  18     1149.75     1177.90     31.01 o 
   0   1  18      151.54      127.91      9.24 o 
   1   1  18      575.81      657.26     21.50 o 
   2   1  18       74.47       79.85      9.38 o 
   3   1  18       44.37       55.35      7.84 o 
   4   1  18      147.87      175.91     16.22 o 
   5   1  18       52.99       81.69     14.24 o 
   6   1  18       16.50        9.01     11.04 o 
   7   1  18       32.62       22.33     12.98 o 
   8   1  18       24.87       16.30     13.25 o 
  -9   2  18        2.30        0.07      9.62 o 
  -8   2  18       43.48       84.20     16.57 o 
  -7   2  18      148.51      145.92     18.22 o 
  -6   2  18        8.34        8.29      8.54 o 
  -5   2  18      198.62      185.93     14.10 o 
  -4   2  18       56.20       56.93     10.28 o 
  -3   2  18       36.34       43.91      9.03 o 
  -2   2  18       20.44       34.56     11.44 o 
  -1   2  18      149.72      181.76     10.91 o 
   0   2  18        0.21        2.93      7.85 o 
   1   2  18      240.17      238.71     12.48 o 
   2   2  18      150.00      181.70     10.59 o 
   3   2  18       48.04       38.42      6.11 o 
   4   2  18        5.89        6.38      9.29 o 
   5   2  18        8.24       -3.79      8.53 o 
   6   2  18       18.43        6.60      9.72 o 
   7   2  18       13.37       16.34     12.17 o 
   8   2  18       16.20       21.41     12.78 o 
  -9   3  18        1.75        1.58     12.50 o 
  -8   3  18       10.94       12.60     11.94 o 
  -7   3  18        6.10        7.80      9.29 o 
  -6   3  18        4.34        7.71     14.53 o 
  -5   3  18       98.41       98.01     19.32 o 
  -4   3  18       14.74       11.60      9.22 o 
  -3   3  18        6.81       16.43      9.83 o 
  -2   3  18      357.00      378.80     18.37 o 
  -1   3  18      105.39      142.20     12.17 o 
   0   3  18      306.73      296.18     14.86 o 
   1   3  18      190.50      159.79     13.21 o 
   2   3  18      361.24      341.64     15.27 o 
   3   3  18      425.78      401.75     16.19 o 
   4   3  18       61.58       85.38     12.05 o 
   5   3  18        0.31        1.19      9.60 o 
   6   3  18        1.19       11.03      9.35 o 
   7   3  18        5.69       -2.57      9.84 o 
   8   3  18        0.60       -5.49     10.89 o 
  -8   4  18        5.71       -7.33     12.13 o 
  -7   4  18       28.54       41.45     16.95 o 
  -6   4  18       23.96       42.57     12.82 o 
  -5   4  18       13.64        9.32      9.34 o 
  -4   4  18       97.81      110.34     15.94 o 
  -3   4  18       80.70       78.53     12.91 o 
  -2   4  18       22.81       23.55     11.80 o 
  -1   4  18       56.90       53.25      8.48 o 
   0   4  18      102.20       77.28     10.25 o 
   1   4  18        0.92       17.34     10.58 o 
   2   4  18      150.37      164.10     13.90 o 
   3   4  18        0.78        6.44      8.93 o 
   4   4  18        0.58       -1.55      7.41 o 
   5   4  18        8.28        4.81      9.17 o 
   6   4  18        0.21        6.40     11.79 o 
   7   4  18       10.40       -0.15      8.97 o 
  -8   5  18        0.18       -6.89     10.91 o 
  -7   5  18       17.24        2.04     10.11 o 
  -6   5  18       10.71        1.77      8.77 o 
  -5   5  18        0.24       -3.43     16.40 o 
  -4   5  18       33.21       48.58     18.60 o 
  -3   5  18       52.91       45.51     13.35 o 
  -2   5  18        4.91       -6.44      9.08 o 
  -1   5  18        0.55       -1.63      8.70 o 
   0   5  18       16.56       20.86      9.78 o 
   1   5  18       25.98       20.17      8.02 o 
   2   5  18        0.00       -7.35      7.35 o 
   3   5  18       22.75       14.61      6.30 o 
   4   5  18        9.74       13.66      8.64 o 
   5   5  18        8.77        8.64     10.60 o 
   6   5  18        4.89       15.52     12.58 o 
   7   5  18       12.46        4.31     10.66 o 
  -7   6  18        3.48       11.98     12.62 o 
  -6   6  18        7.99        9.49     11.38 o 
  -5   6  18      113.42      113.93     19.10 o 
  -4   6  18        0.57       25.00     15.28 o 
  -3   6  18        7.15       27.59     15.43 o 
  -2   6  18        0.45       17.07     10.56 o 
  -1   6  18       73.16       94.56     14.93 o 
   0   6  18       17.38       26.75     11.33 o 
   1   6  18        1.31       16.21     16.38 o 
   2   6  18       26.93       19.18     10.33 o 
   3   6  18        0.66       -0.65      5.48 o 
   4   6  18        2.06       23.66     18.56 o 
   5   6  18        2.50        1.92      9.17 o 
   6   6  18       28.97       18.14     15.18 o 
  -6   7  18       33.02       63.20     16.90 o 
  -5   7  18        0.56      -11.85     11.85 o 
  -4   7  18        3.85       17.34     11.70 o 
  -3   7  18        0.74        4.51     10.21 o 
  -2   7  18       27.34       29.94     11.85 o 
  -1   7  18       29.59       39.25     13.59 o 
   0   7  18       69.30       82.84     14.84 o 
   1   7  18       15.36        1.42     11.14 o 
   2   7  18      104.19      114.33     18.06 o 
   3   7  18       58.77       66.18     21.55 o 
   4   7  18        3.39        4.76     10.90 o 
   5   7  18        9.45       50.35     34.78 o 
  -5   8  18        8.97        5.70     18.03 o 
  -4   8  18       15.26       27.62     13.92 o 
  -3   8  18       31.55       40.27     13.96 o 
  -2   8  18        1.98       -6.47     10.88 o 
  -1   8  18        0.15        4.98     10.19 o 
   0   8  18       47.69       67.55     20.17 o 
   1   8  18        0.65       12.30     11.11 o 
   2   8  18        3.81       32.64     17.71 o 
   3   8  18        6.38       42.29     22.24 o 
   4   8  18        0.37        1.26     15.98 o 
  -4   9  18        3.15       12.38     11.93 o 
  -3   9  18       32.52       31.89     15.42 o 
  -2   9  18        2.53        8.77     10.67 o 
  -1   9  18        0.69       14.79     12.11 o 
   0   9  18       81.37       57.86     16.95 o 
   1   9  18       42.27       34.84     15.25 o 
   2   9  18       14.00       16.84     19.87 o 
   3   9  18       11.57       28.80     18.08 o 
  -9   1  19        2.70       32.48     18.80 o 
  -8   1  19       22.12       33.52     14.68 o 
  -7   1  19       21.37       29.89     14.44 o 
  -6   1  19       12.52        0.20      5.98 o 
  -5   1  19      174.03      144.38     13.22 o 
  -4   1  19        7.02        4.64      8.99 o 
  -3   1  19      433.17      441.48     21.01 o 
  -2   1  19       54.22       74.43      7.72 o 
  -1   1  19      337.11      327.22     20.83 o 
   0   1  19      204.15      217.84     12.62 o 
   1   1  19       50.09       50.58      9.15 o 
   2   1  19      121.48      132.53     10.44 o 
   3   1  19        0.94        8.19      4.76 o 
   4   1  19       82.66       95.03     14.25 o 
   5   1  19       95.60       98.54     15.84 o 
   6   1  19       33.23       62.29     13.81 o 
   7   1  19        8.72       16.09     15.47 o 
   8   1  19        0.17        5.03     13.11 o 
  -9   2  19        0.20      -12.24     14.98 o 
  -8   2  19        0.15        1.98     15.00 o 
  -7   2  19       77.56      101.49     16.50 o 
  -6   2  19       40.62       29.37     11.33 o 
  -5   2  19       33.64       36.48      8.36 o 
  -4   2  19        7.93       16.37      7.20 o 
  -3   2  19      160.76      160.07     14.46 o 
  -2   2  19      564.50      528.27     23.58 o 
  -1   2  19      127.14      113.81     14.28 o 
   0   2  19       28.69       37.63      6.95 o 
   1   2  19       74.18       78.19      8.26 o 
   2   2  19      149.01      151.07     13.09 o 
   3   2  19       27.93       19.62      5.84 o 
   4   2  19        4.78       17.86      9.56 o 
   5   2  19        0.00        3.32      9.15 o 
   6   2  19       14.80       46.20     21.54 o 
   7   2  19        5.57       16.82     15.14 o 
  -8   3  19       19.75       41.46     18.56 o 
  -7   3  19        0.42       -3.49      9.58 o 
  -6   3  19        0.41       -4.84      9.36 o 
  -5   3  19      193.12      209.32     23.46 o 
  -4   3  19       63.66       90.10     15.10 o 
  -3   3  19       16.00       10.00      6.75 o 
  -2   3  19      131.39      168.07     23.43 o 
  -1   3  19       24.59       10.20      8.26 o 
   0   3  19       55.86       65.11     10.45 o 
   1   3  19      137.52      139.85      9.18 o 
   2   3  19       18.73       17.13      6.49 o 
   3   3  19        0.00        2.01      4.09 o 
   4   3  19        0.26       -7.75      8.65 o 
   5   3  19       86.92       83.48     14.33 o 
   6   3  19       28.64       24.95     16.30 o 
   7   3  19        0.00       -3.99     10.02 o 
  -8   4  19       31.13       34.65     15.65 o 
  -7   4  19       72.30       96.92     21.26 o 
  -6   4  19       51.72       42.05     16.18 o 
  -5   4  19       41.26       47.11     13.40 o 
  -4   4  19        0.47       12.52     19.20 o 
  -3   4  19      236.19      225.92     20.18 o 
  -2   4  19       52.45       68.49     12.26 o 
  -1   4  19      292.78      274.68     18.87 o 
   0   4  19       15.92       35.44     10.04 o 
   1   4  19      159.67      162.86     13.84 o 
   2   4  19       80.63       78.11     10.95 o 
   3   4  19       24.51       17.15      7.11 o 
   4   4  19        9.47       12.70     10.33 o 
   5   4  19        0.72        8.04      9.00 o 
   6   4  19       35.52        1.54      9.15 o 
   7   4  19        0.42       13.54     12.05 o 
  -7   5  19        1.70        8.95     12.73 o 
  -6   5  19       92.57      106.77     18.85 o 
  -5   5  19        0.07       12.92     11.26 o 
  -4   5  19       94.54       88.14     16.05 o 
  -3   5  19       83.07       87.87     16.45 o 
  -2   5  19        4.16        5.02      9.12 o 
  -1   5  19       23.97       32.80     11.57 o 
   0   5  19      168.26      179.52     19.00 o 
   1   5  19       55.79       82.41     10.11 o 
   2   5  19       42.16       30.56      8.45 o 
   3   5  19       16.39       10.37      8.76 o 
   4   5  19        4.97        3.33      7.71 o 
   5   5  19       60.68       56.59     14.53 o 
   6   5  19       10.86       -7.41     12.55 o 
  -7   6  19      131.40      114.22     21.43 o 
  -6   6  19       98.87      113.82     19.84 o 
  -5   6  19       56.80       57.46     15.63 o 
  -4   6  19       20.39       12.97     11.52 o 
  -3   6  19       35.28       41.06     12.64 o 
  -2   6  19       91.69      108.59     16.50 o 
  -1   6  19       50.10       30.86     11.85 o 
   0   6  19        1.79        7.80      9.86 o 
   1   6  19        0.43        5.16      9.06 o 
   2   6  19       30.66       44.01     14.18 o 
   3   6  19       15.09       34.08     14.97 o 
   4   6  19        7.63       -4.57     10.98 o 
   5   6  19        2.44        8.94     12.75 o 
   6   6  19        8.36       -1.86     12.39 o 
  -6   7  19        0.35       17.72     14.30 o 
  -5   7  19        0.16        5.03     11.56 o 
  -4   7  19        3.68       -0.83     10.06 o 
  -3   7  19       66.03       53.77     16.16 o 
  -2   7  19        1.63      -10.76     10.76 o 
  -1   7  19       37.59       36.35     15.84 o 
   0   7  19        2.88        6.91     10.17 o 
   1   7  19        5.96       21.58     12.88 o 
   2   7  19        2.84       -4.76     10.69 o 
   3   7  19        9.82        6.83     12.54 o 
   4   7  19        0.62        4.99     13.43 o 
   5   7  19        3.76       -7.60     17.50 o 
  -5   8  19       66.95       78.96     20.29 o 
  -4   8  19       39.39       36.60     21.58 o 
  -3   8  19        0.92       10.43     11.61 o 
  -2   8  19        0.21       13.66     12.32 o 
  -1   8  19       22.36       30.45     22.80 o 
   0   8  19        5.55        0.08      9.80 o 
   1   8  19        2.50        3.62     10.24 o 
   2   8  19        0.51        4.13     18.81 o 
   3   8  19       18.14       13.30     14.41 o 
   4   8  19       23.01       44.62     34.50 o 
  -3   9  19       34.79       66.07     24.54 o 
  -2   9  19        2.29        4.49     10.70 o 
  -1   9  19        3.36        5.89     10.48 o 
   0   9  19        3.03       -1.68     10.31 o 
   1   9  19        0.70      -13.06     13.06 o 
   2   9  19        9.68       19.16     21.30 o 
  -8   0  20       58.31       39.44     32.43 o 
  -7   0  20        7.97        7.96     12.62 o 
  -6   0  20      210.73      218.17     55.70 o 
  -5   0  20        7.15        1.67      9.29 o 
  -4   0  20      259.65      202.74     22.93 o 
  -3   0  20        0.13       -4.06      7.37 o 
  -2   0  20      516.43      503.96     35.71 o 
  -1   0  20      189.77      144.19     16.03 o 
   0   0  20      353.40      374.82     30.72 o 
   1   0  20      894.04      862.23     77.29 o 
   2   0  20       15.61       19.32      9.30 o 
   3   0  20      480.85      457.00     38.57 o 
   4   0  20        7.86       -5.57     12.63 o 
   5   0  20      283.79      282.14     32.79 o 
   6   0  20        3.72        2.22     11.39 o 
   7   0  20        0.47       -4.88     15.26 o 
  -8   1  20       32.06       32.86     14.54 o 
  -7   1  20       17.42       19.47     11.55 o 
  -6   1  20       50.48       87.09     11.63 o 
  -5   1  20        9.30        3.08      6.34 o 
  -4   1  20        6.34       16.27      8.20 o 
  -3   1  20       94.89      103.15     11.22 o 
  -2   1  20      234.67      227.79     12.08 o 
  -1   1  20      120.48      136.31     11.24 o 
   0   1  20      188.17      246.95     14.63 o 
   1   1  20      133.11      147.34     12.83 o 
   2   1  20        0.47       -0.47      5.05 o 
   3   1  20       70.54       89.83     16.51 o 
   4   1  20       48.11       35.46     14.22 o 
   5   1  20        2.38       12.72      9.20 o 
   6   1  20       61.10       79.09     15.76 o 
   7   1  20        7.43       17.02     12.45 o 
  -8   2  20       55.89       74.64     22.57 o 
  -7   2  20        6.32        2.96      9.25 o 
  -6   2  20      173.04      189.99     18.85 o 
  -5   2  20        1.51        6.81      9.06 o 
  -4   2  20      179.84      182.74     14.75 o 
  -3   2  20      290.06      245.83     15.88 o 
  -2   2  20       58.43       87.76     16.97 o 
  -1   2  20      140.07      163.15     17.04 o 
   0   2  20       29.26       35.26      7.01 o 
   1   2  20      166.53      151.76     12.70 o 
   2   2  20       65.90       69.58      8.32 o 
   3   2  20      251.62      208.05     14.12 o 
   4   2  20       24.90       43.43     11.54 o 
   5   2  20        7.18       15.01     10.31 o 
   6   2  20        0.24        4.16      9.06 o 
   7   2  20       17.76       41.09     25.66 o 
  -8   3  20       16.20        9.43     14.75 o 
  -7   3  20        6.41        4.19     10.03 o 
  -6   3  20        4.93        9.71      9.17 o 
  -5   3  20        0.86       19.24     10.20 o 
  -4   3  20        9.80       18.44     11.76 o 
  -3   3  20        9.13        9.88      8.80 o 
  -2   3  20      666.24      692.80     28.17 o 
  -1   3  20        0.03       -7.37      7.37 o 
   0   3  20       19.02       36.84     18.13 o 
   1   3  20      356.03      301.47     16.14 o 
   2   3  20       83.59       75.11      9.23 o 
   3   3  20       27.70       26.94     13.88 o 
   4   3  20       86.51      104.08     16.15 o 
   5   3  20       25.56       31.24     11.94 o 
   6   3  20        7.49       16.88     11.83 o 
   7   3  20       16.90       21.58     13.61 o 
  -8   4  20        2.12      -17.72     17.72 o 
  -7   4  20        1.49       -0.34     11.53 o 
  -6   4  20        5.20       52.45     36.79 o 
  -5   4  20        0.18       15.82     18.15 o 
  -4   4  20        0.77       13.25     10.37 o 
  -3   4  20       33.41       72.09     14.06 o 
  -2   4  20        0.79       17.47      9.49 o 
  -1   4  20      140.81      167.15     18.66 o 
   0   4  20        6.32        9.39      8.13 o 
   1   4  20        0.95        0.25      6.26 o 
   2   4  20        5.01        8.38      7.49 o 
   3   4  20        0.26        0.81      5.70 o 
   4   4  20        1.91       37.04     20.46 o 
   5   4  20        7.95        9.50     11.88 o 
   6   4  20        1.48      -11.24     11.24 o 
  -7   5  20       11.75        5.16     13.93 o 
  -6   5  20       16.54       38.51     16.28 o 
  -5   5  20       19.25       55.65     23.68 o 
  -4   5  20       19.41       17.15     11.90 o 
  -3   5  20        3.29        0.03      8.46 o 
  -2   5  20       16.32       28.91     12.31 o 
  -1   5  20        2.28       19.12     11.23 o 
   0   5  20       35.96       48.31     16.87 o 
   1   5  20        1.35       21.84     14.82 o 
   2   5  20       37.29       41.92     12.44 o 
   3   5  20       54.53       67.24     14.00 o 
   4   5  20        2.49       -2.76      9.66 o 
   5   5  20        1.97        8.09     12.30 o 
   6   5  20       13.21       26.95     17.33 o 
  -6   6  20        0.17        2.96     10.73 o 
  -5   6  20       69.89       86.51     19.13 o 
  -4   6  20        2.65       12.72     20.04 o 
  -3   6  20        6.33       -3.91      9.15 o 
  -2   6  20        6.29        5.67      9.83 o 
  -1   6  20       31.80       51.51     19.99 o 
   0   6  20        0.15       -1.81      8.41 o 
   1   6  20       11.45       16.58     10.32 o 
   2   6  20        8.31        4.00     11.34 o 
   3   6  20        8.08        5.63     10.90 o 
   4   6  20       42.11       54.76     34.35 o 
   5   6  20        3.19      -16.71     18.91 o 
  -5   7  20        1.19        2.94     24.08 o 
  -4   7  20       32.45        9.66     13.15 o 
  -3   7  20        5.24       12.08     12.84 o 
  -2   7  20        9.27       10.49     10.71 o 
  -1   7  20        5.73        4.98      9.57 o 
   0   7  20        4.75       -6.75      9.67 o 
   1   7  20       61.01       48.52     14.20 o 
   2   7  20        9.80        1.37     10.97 o 
   3   7  20        5.14       10.06     13.11 o 
   4   7  20       14.67        0.00     20.25 o 
  -4   8  20        0.08       -0.75     14.57 o 
  -3   8  20       12.55        3.88     10.64 o 
  -2   8  20        2.96        0.15     15.66 o 
  -1   8  20       35.58       29.79     18.74 o 
   0   8  20        8.36       -5.36     10.98 o 
   1   8  20        1.07        3.88     10.97 o 
   2   8  20        1.19       14.66     14.81 o 
   3   8  20        0.00      -10.02     17.31 o 
  -8   1  21        8.99        6.78     17.63 o 
  -7   1  21       14.76       -5.84     25.04 o 
  -6   1  21        0.02        5.73     10.35 o 
  -5   1  21       28.11       33.22      9.51 o 
  -4   1  21       10.40        2.73      6.42 o 
  -3   1  21       20.46       22.00      7.77 o 
  -2   1  21       17.92       26.56      8.92 o 
  -1   1  21       45.30       55.39      7.98 o 
   0   1  21      127.51      156.87     23.87 o 
   1   1  21      205.52      194.38     12.47 o 
   2   1  21       12.66       23.44      7.21 o 
   3   1  21        0.59       -7.09      8.44 o 
   4   1  21       83.94      100.69     15.71 o 
   5   1  21        3.49       -2.75      8.48 o 
   6   1  21       39.06       40.19     13.69 o 
   7   1  21        9.30       -0.84     10.44 o 
  -8   2  21        1.12        2.81     11.16 o 
  -7   2  21       21.27       58.82     29.12 o 
  -6   2  21        1.63        3.01      8.64 o 
  -5   2  21        8.66        9.00      8.46 o 
  -4   2  21      141.40      137.23     13.73 o 
  -3   2  21        0.61       16.91      7.60 o 
  -2   2  21      233.45      208.67     16.19 o 
  -1   2  21       42.01       63.55     13.50 o 
   0   2  21      592.17      511.14     27.90 o 
   1   2  21        6.43        1.20      5.67 o 
   2   2  21       13.08       16.08      6.53 o 
   3   2  21       16.19       24.27     10.30 o 
   4   2  21       19.22       31.65     12.42 o 
   5   2  21       36.83       39.98     13.13 o 
   6   2  21        0.09       -1.40      9.73 o 
  -7   3  21        1.64       -8.34     12.82 o 
  -6   3  21       42.19       36.18     14.92 o 
  -5   3  21       12.78       20.41     11.84 o 
  -4   3  21        5.56        2.40      8.08 o 
  -3   3  21        1.22        2.81     10.67 o 
  -2   3  21        3.05       10.15      7.79 o 
  -1   3  21        7.85        5.15      7.05 o 
   0   3  21       88.63       86.95     11.60 o 
   1   3  21        6.95       11.43      8.83 o 
   2   3  21        0.26        3.25      5.29 o 
   3   3  21       47.43       37.99      9.41 o 
   4   3  21       27.04       28.78     12.51 o 
   5   3  21        0.08        1.02      9.46 o 
   6   3  21        0.87       -0.76     10.23 o 
  -7   4  21      123.07      110.51     21.11 o 
  -6   4  21       27.41       21.93     12.87 o 
  -5   4  21       24.25       60.57     25.77 o 
  -4   4  21       47.86       57.27     15.83 o 
  -3   4  21       67.78       50.79     13.09 o 
  -2   4  21       77.15      105.68     15.78 o 
  -1   4  21      118.50      141.43     19.57 o 
   0   4  21       26.62       17.62      8.70 o 
   1   4  21       99.60       77.04     19.79 o 
   2   4  21        0.24        4.59      6.78 o 
   3   4  21        1.16        5.47      7.92 o 
   4   4  21        1.76       13.10     13.22 o 
   5   4  21       18.39       40.96     25.19 o 
   6   4  21       34.96       58.60     23.63 o 
  -6   5  21       59.98       51.27     23.01 o 
  -5   5  21       33.12       46.76     17.96 o 
  -4   5  21       11.75       23.00     11.61 o 
  -3   5  21       13.11        9.44     10.08 o 
  -2   5  21       57.83       72.69     16.36 o 
  -1   5  21       39.80       28.54     11.34 o 
   0   5  21      130.65      123.13     17.13 o 
   1   5  21        1.16       -3.35      9.79 o 
   2   5  21       14.25       22.19     10.56 o 
   3   5  21       60.29       61.94     19.73 o 
   4   5  21        1.89       29.42     14.61 o 
   5   5  21       13.81        3.97     11.27 o 
  -6   6  21        7.41        3.58     12.09 o 
  -5   6  21       20.85       22.97     13.87 o 
  -4   6  21      150.29      146.58     19.74 o 
  -3   6  21        0.59       -4.53      9.86 o 
  -2   6  21        0.02       -3.25      9.04 o 
  -1   6  21       29.38        9.21      9.91 o 
   0   6  21       50.91       65.37     19.15 o 
   1   6  21       22.05       48.64     25.83 o 
   2   6  21       10.58       12.06     12.50 o 
   3   6  21        2.67       30.13     18.57 o 
   4   6  21        3.51       26.37     23.36 o 
  -5   7  21        4.50       -2.42     13.85 o 
  -4   7  21       30.95       16.84     13.78 o 
  -3   7  21       33.55       41.57     15.00 o 
  -2   7  21       24.47       57.77     22.62 o 
  -1   7  21       43.56       27.26     14.20 o 
   0   7  21       11.94       11.32     11.46 o 
   1   7  21       33.82       60.71     24.67 o 
   2   7  21       10.11        0.61     12.21 o 
   3   7  21        3.51        0.08     14.86 o 
  -3   8  21        7.59       13.44     14.00 o 
  -2   8  21        2.29      -11.15     12.63 o 
  -1   8  21        2.24        4.29     11.09 o 
   0   8  21        0.23       10.17     12.04 o 
   1   8  21       17.81       11.09     14.49 o 
  -8   0  22       25.14       24.66     28.79 o 
  -7   0  22      138.28      118.12     33.68 o 
  -6   0  22       19.67       17.03     15.84 o 
  -5   0  22        0.05       16.17     15.21 o 
  -4   0  22        6.07      -13.67     13.67 o 
  -3   0  22      100.88      160.80     25.32 o 
  -2   0  22       54.72       80.09     14.21 o 
  -1   0  22       91.73       86.26     13.60 o 
   0   0  22        4.81        4.24     14.11 o 
   1   0  22       27.30       68.04     13.43 o 
   2   0  22      454.67      406.20     28.83 o 
   3   0  22      232.72      255.79     29.42 o 
   4   0  22       62.54       38.76     18.00 o 
   5   0  22        2.81        8.49     14.97 o 
   6   0  22       24.26       26.15     19.50 o 
  -7   1  22        4.07        4.21     31.48 o 
  -6   1  22       25.63       42.67     16.14 o 
  -5   1  22       40.26       55.54     12.94 o 
  -4   1  22       10.42       30.58     14.84 o 
  -3   1  22       23.92       34.30      9.28 o 
  -2   1  22       73.98       64.11     10.46 o 
  -1   1  22      181.31      189.00     15.02 o 
   0   1  22       85.98      108.35     13.00 o 
   1   1  22        2.04        8.06      6.22 o 
   2   1  22      130.93      120.31     14.79 o 
   3   1  22      323.81      355.39     25.28 o 
   4   1  22       15.13       11.54     10.42 o 
   5   1  22       41.72       53.73     16.73 o 
   6   1  22       40.09       40.33     17.42 o 
  -7   2  22        0.11        6.06     19.96 o 
  -6   2  22      105.57       95.03     18.47 o 
  -5   2  22        0.59        5.21     10.08 o 
  -4   2  22        9.79        0.12     10.10 o 
  -3   2  22      103.21      100.43     11.78 o 
  -2   2  22        4.54       10.91      7.31 o 
  -1   2  22       14.58       13.36     10.95 o 
   0   2  22       84.33       77.70     19.05 o 
   1   2  22       43.84       43.35      8.30 o 
   2   2  22      112.78       99.83     10.90 o 
   3   2  22       32.40       37.48     11.76 o 
   4   2  22        0.22        2.07     10.95 o 
   5   2  22        5.31       12.89     12.67 o 
   6   2  22       46.25       61.54     23.13 o 
  -7   3  22       21.71       -1.69     12.68 o 
  -6   3  22        4.75        3.83     10.60 o 
  -5   3  22       21.24       19.53     11.89 o 
  -4   3  22       98.21      112.93     16.62 o 
  -3   3  22        8.28      -10.38     10.38 o 
  -2   3  22        1.66      -10.42     11.53 o 
  -1   3  22        2.13        9.98      7.97 o 
   0   3  22       18.58       24.02      9.59 o 
   1   3  22       75.70       55.55     11.66 o 
   2   3  22        1.86        0.68      6.85 o 
   3   3  22        6.08        8.91      9.11 o 
   4   3  22        0.69       -4.96      9.59 o 
   5   3  22        8.16       -0.56     11.55 o 
   6   3  22        0.33        0.89     13.28 o 
  -7   4  22       64.00      100.71     29.58 o 
  -6   4  22        0.40       -4.98     10.78 o 
  -5   4  22        3.46       -8.13     10.12 o 
  -4   4  22       11.62        4.45     11.58 o 
  -3   4  22       20.94       22.86     12.22 o 
  -2   4  22       41.25       56.99     13.61 o 
  -1   4  22       52.74       81.00     16.68 o 
   0   4  22        0.03       -4.23      8.59 o 
   1   4  22        1.68       -8.13      8.82 o 
   2   4  22        7.33        7.36      8.06 o 
   3   4  22        2.46        4.51     10.81 o 
   4   4  22       11.16       15.05     12.18 o 
   5   4  22       13.41        5.80     11.31 o 
  -6   5  22        8.76       17.52     16.71 o 
  -5   5  22       33.19       24.72     17.14 o 
  -4   5  22        8.10       18.23     12.07 o 
  -3   5  22        5.11      -10.40     10.52 o 
  -2   5  22        0.06       -8.18     11.09 o 
  -1   5  22       12.26       18.07     11.44 o 
   0   5  22       49.22      189.67     74.53 o 
   1   5  22       22.70       27.69     13.39 o 
   2   5  22        1.45        0.59      9.67 o 
   3   5  22       21.37       36.94     26.48 o 
   4   5  22        0.46        6.69     17.37 o 
   5   5  22       15.24       10.63     19.17 o 
  -5   6  22        0.53        0.61     10.41 o 
  -4   6  22        0.48       17.39     13.97 o 
  -3   6  22        7.91        3.95     10.53 o 
  -2   6  22        0.01       -1.96      8.31 o 
  -1   6  22       11.42        5.08     10.71 o 
   0   6  22       10.01        0.20     11.94 o 
   1   6  22       25.78       37.26     15.69 o 
   2   6  22        0.12       -6.31     11.18 o 
   3   6  22        0.32       -6.73     26.68 o 
   4   6  22       15.07       -2.72     19.53 o 
  -4   7  22       50.55       32.81     17.30 o 
  -3   7  22        5.09        0.25      9.80 o 
  -2   7  22        4.24       52.11     22.02 o 
  -1   7  22        6.75        2.49     10.33 o 
   0   7  22        0.25       -7.27     11.12 o 
   1   7  22       18.91       25.79     19.53 o 
   2   7  22        0.00       16.76     15.14 o 
  -7   1  23        5.17      -12.43     18.36 o 
  -6   1  23       12.22        7.22     12.28 o 
  -5   1  23        0.91        7.62     12.39 o 
  -4   1  23       26.97       22.69     11.30 o 
  -3   1  23       15.96       24.42      9.41 o 
  -2   1  23        2.32       -2.33      7.07 o 
  -1   1  23       45.45       43.81     11.02 o 
   0   1  23        3.26        6.04      7.05 o 
   1   1  23       11.88        5.47      6.43 o 
   2   1  23        0.26        5.44      9.28 o 
   3   1  23        3.95        3.35      8.08 o 
   4   1  23        2.33       24.12     16.99 o 
   5   1  23       40.15       38.05     15.49 o 
  -7   2  23       10.75       11.51     13.76 o 
  -6   2  23        3.14        1.25     10.27 o 
  -5   2  23        5.66       15.80     14.22 o 
  -4   2  23       37.19       48.39     24.20 o 
  -3   2  23       20.36       16.87     11.03 o 
  -2   2  23        3.17       16.25     14.49 o 
  -1   2  23        0.93       -7.43      7.43 o 
   0   2  23      124.92       97.56     23.22 o 
   1   2  23       17.47       10.04     12.29 o 
   2   2  23       83.09       67.55      9.70 o 
   3   2  23        0.78       25.32     18.10 o 
   4   2  23        0.11       32.90     23.46 o 
   5   2  23       51.90      101.50     18.82 o 
  -6   3  23       53.83       92.38     21.10 o 
  -5   3  23        0.36        2.71     10.08 o 
  -4   3  23        2.69        6.21      9.78 o 
  -3   3  23       68.04       82.71     21.22 o 
  -2   3  23       42.06       74.25     21.11 o 
  -1   3  23        0.04       -3.61      7.74 o 
   0   3  23       55.62       57.95     16.37 o 
   1   3  23       35.13       32.59     11.30 o 
   2   3  23      178.50      154.12     18.00 o 
   3   3  23        1.38       21.08     13.62 o 
   4   3  23        0.38       -1.97     13.94 o 
   5   3  23        0.66       21.96     20.41 o 
  -6   4  23       92.92       71.41     22.67 o 
  -5   4  23       16.76       44.91     24.07 o 
  -4   4  23        6.48       -2.48     11.04 o 
  -3   4  23       14.80       13.50     14.47 o 
  -2   4  23       73.87       89.85     17.24 o 
  -1   4  23      137.80      217.56     38.32 o 
   0   4  23        0.30        0.50      8.25 o 
   1   4  23        0.01        6.85      8.68 o 
   2   4  23       14.79       20.80     22.20 o 
   3   4  23       34.25        5.70     11.74 o 
   4   4  23        2.07       11.61     16.49 o 
  -5   5  23        5.45        6.13     14.75 o 
  -4   5  23        0.04       13.02     14.48 o 
  -3   5  23       44.07       36.20     14.37 o 
  -2   5  23      231.24      248.37     26.14 o 
  -1   5  23        7.35        6.11     10.99 o 
   0   5  23        2.85        2.15      9.83 o 
   1   5  23       36.70       31.84     13.00 o 
   2   5  23        0.80       22.09     14.73 o 
   3   5  23       68.85       27.25     27.35 o 
   4   5  23       11.50       13.69     19.51 o 
  -4   6  23       16.96       27.92     15.81 o 
  -3   6  23        5.37        4.53     11.14 o 
  -2   6  23        9.59       26.27     12.94 o 
  -1   6  23        1.61        6.11     11.55 o 
   0   6  23        0.48       17.22     12.48 o 
   1   6  23       31.21       12.69     15.06 o 
   2   6  23        0.01       -1.62     14.59 o 
   3   6  23        2.27       -3.88     16.79 o 
  -2   7  23       59.67       59.42     26.09 o 
  -1   7  23        0.26       -9.13     13.00 o 
   0   7  23        0.95       -0.08     10.30 o 
   1   7  23       25.80       12.07     16.15 o 
  -6   0  24       68.17       80.41     36.17 o 
  -5   0  24      104.01      143.71     26.16 o 
  -4   0  24       29.52       19.79     15.89 o 
  -3   0  24       20.64       12.20     15.26 o 
  -2   0  24       39.54       87.91     23.27 o 
  -1   0  24       21.91       46.59     38.67 o 
   0   0  24       34.86       23.52     16.69 o 
   1   0  24       22.29      119.99     69.69 o 
   2   0  24       62.89       54.67     31.86 o 
   3   0  24       21.98        2.82     12.93 o 
   4   0  24      117.26       87.62     24.65 o 
   5   0  24        0.91        4.22     15.50 o 
  -6   1  24       66.56       63.22     19.19 o 
  -5   1  24      103.55       90.27     21.03 o 
  -4   1  24        0.23       -6.66     15.30 o 
  -3   1  24        2.03        1.95      8.75 o 
  -2   1  24        6.66        0.94      7.07 o 
  -1   1  24      142.70      241.02     44.88 o 
   0   1  24       12.96        7.29     11.32 o 
   1   1  24        7.81       12.19      9.02 o 
   2   1  24       10.04        4.23      8.23 o 
   3   1  24        3.75       -4.88      9.86 o 
   4   1  24      133.05      163.75     27.92 o 
   5   1  24        7.60        7.20     16.34 o 
  -6   2  24       15.78       54.66     38.86 o 
  -5   2  24       17.08       11.96     13.47 o 
  -4   2  24        4.02       -1.22     10.48 o 
  -3   2  24       39.29       39.78     16.00 o 
  -2   2  24        4.17        0.06      6.67 o 
  -1   2  24        1.84        7.67     11.08 o 
   0   2  24        8.90       10.53     10.06 o 
   1   2  24       26.61       33.36      9.57 o 
   2   2  24       21.74        7.83     12.11 o 
   3   2  24        5.21        4.81     25.33 o 
   4   2  24       22.62       23.96     14.94 o 
   5   2  24       13.08      -13.42     22.17 o 
  -6   3  24        1.81        7.29     13.35 o 
  -5   3  24       45.59       32.09     17.93 o 
  -4   3  24       25.11       29.71     13.89 o 
  -3   3  24        0.01        5.26     10.36 o 
  -2   3  24       38.33       35.03     15.04 o 
  -1   3  24       20.33       16.96     11.10 o 
   0   3  24        0.38        2.40     13.02 o 
   1   3  24        9.33        7.80      8.08 o 
   2   3  24        5.49       -4.43     11.43 o 
   3   3  24        0.72       14.21     13.47 o 
   4   3  24       85.61      115.52     24.75 o 
  -5   4  24       17.51       13.54     16.20 o 
  -4   4  24        3.52       -2.79     10.95 o 
  -3   4  24        2.11        4.95     10.45 o 
  -2   4  24        3.24       -1.68     20.15 o 
  -1   4  24       35.35        9.41     11.04 o 
   0   4  24        2.13       -8.21     12.42 o 
   1   4  24        2.95       -1.70      9.12 o 
   2   4  24        0.03       -6.91     26.00 o 
   3   4  24        2.59       -5.03     14.25 o 
   4   4  24        0.63       -6.22     16.94 o 
  -4   5  24        0.53       -4.86     13.58 o 
  -3   5  24       16.83       23.29     17.17 o 
  -2   5  24        0.71        7.73     11.53 o 
  -1   5  24       20.23       24.14     13.55 o 
   0   5  24       10.06       16.35     13.87 o 
   1   5  24        1.46      -11.30     13.96 o 
   2   5  24        1.77       11.04     17.18 o 
   3   5  24        0.05        7.60     18.03 o 
  -3   6  24        0.40        6.14     13.97 o 
  -2   6  24        0.08       42.85     30.22 o 
  -1   6  24        2.16       -1.80     11.13 o 
   0   6  24        2.36        2.54     12.34 o 
   1   6  24        6.96       -7.07     14.40 o 
  -5   1  25       12.61       11.40     13.80 o 
  -4   1  25        9.67        9.92     13.62 o 
  -3   1  25        0.01        9.73     11.91 o 
  -2   1  25        0.28       18.76     14.89 o 
  -1   1  25        5.61        9.12     10.79 o 
   0   1  25        3.21       -7.76      8.41 o 
   1   1  25       52.04       34.22     10.98 o 
   2   1  25        0.11        6.06     14.48 o 
   3   1  25        0.10      -13.43     14.64 o 
   4   1  25       15.30      -15.37     15.37 o 
  -5   2  25        0.85       -4.45     11.45 o 
  -4   2  25       14.38       27.79     18.53 o 
  -3   2  25        2.70        8.33     12.50 o 
  -2   2  25        0.80       -0.18      7.57 o 
  -1   2  25        7.75       10.90     10.28 o 
   0   2  25        5.57       22.35     14.76 o 
   1   2  25        0.26       20.68      9.74 o 
   2   2  25        7.57        2.28     12.13 o 
   3   2  25        2.38        0.49     12.94 o 
   4   2  25        2.11       17.86     20.18 o 
  -5   3  25       73.33       81.76     23.49 o 
  -4   3  25        5.13        5.97     12.52 o 
  -3   3  25       73.03       52.73     17.88 o 
  -2   3  25        3.18       32.37     13.25 o 
  -1   3  25       73.48       73.00     22.01 o 
   0   3  25        3.70       19.17     11.67 o 
   1   3  25        0.05        5.79     14.67 o 
   2   3  25       16.82       40.89     34.54 o 
   3   3  25        0.70      -12.29     18.14 o 
  -4   4  25       19.97       15.39     15.51 o 
  -3   4  25       38.36       11.44     14.27 o 
  -2   4  25        5.33       21.79     16.27 o 
  -1   4  25       36.72       23.18     14.58 o 
   0   4  25       51.75       91.56     21.34 o 
   1   4  25       13.22      -12.70     14.04 o 
   2   4  25        0.06       -1.34     15.01 o 
   3   4  25        9.78        6.55     16.20 o 
  -3   5  25        2.96       -2.16     13.24 o 
  -2   5  25       13.17       -2.76     14.83 o 
  -1   5  25       22.89        7.85     12.15 o 
   0   5  25       13.56        3.26     17.57 o 
   1   5  25       36.31       12.99     20.39 o 
  -5   0  26        0.55       -3.84     22.93 o 
  -4   0  26      169.39      177.71     47.11 o 
  -3   0  26        2.05       18.75     15.81 o 
  -2   0  26       10.01       11.44     14.18 o 
   0   0  26       35.82       62.80     21.67 o 
   2   0  26        2.24        8.25     21.59 o 
   3   0  26        0.71       18.52     29.17 o 
  -5   1  26        9.12      -13.81     16.01 o 
  -4   1  26       21.48       62.17     20.43 o 
  -3   1  26       52.61       46.50     18.16 o 
  -2   1  26        0.34      -13.12     13.99 o 
  -1   1  26       13.61       38.71     22.16 o 
   0   1  26        0.46       11.37     10.96 o 
   1   1  26       12.96       29.41     25.95 o 
   2   1  26       21.85       25.65     19.29 o 
   3   1  26        6.53       18.20     19.50 o 
  -4   2  26        0.36       11.15     18.69 o 
  -3   2  26      119.64      149.20     32.91 o 
  -2   2  26        0.01       10.82     17.70 o 
  -1   2  26       28.82       81.67     20.07 o 
   0   2  26        0.66       -8.80      9.97 o 
   1   2  26       15.40        9.36     15.71 o 
   2   2  26        2.06       -3.64     10.65 o 
   3   2  26       15.09       32.37     16.61 o 
  -4   3  26        2.42       -4.23     14.57 o 
  -3   3  26        2.34       12.18     15.32 o 
  -2   3  26       30.46       35.86     21.55 o 
  -1   3  26        0.09       11.69     11.94 o 
   0   3  26        5.18        6.76     10.71 o 
   1   3  26        0.11        6.43     28.02 o 
   2   3  26        4.69       -0.04     15.02 o 
  -3   4  26       10.69       24.15     18.19 o 
  -2   4  26       14.83        4.27     11.40 o 
  -1   4  26       19.57       24.59     13.71 o 
   0   4  26        0.33       13.99     34.30 o 
   1   4  26       30.81       11.32     30.23 o 
  -3   1  27        5.65       21.01     15.32 o 
  -2   1  27       14.96        7.23     13.82 o 
  -1   1  27        3.79        7.64     17.42 o 
   0   1  27        7.63       14.46     18.01 o 
   1   1  27        1.86      -18.34     20.47 o 
   2   1  27        0.12      -19.22     19.59 o 
  -3   2  27       39.47       42.36     20.80 o 
  -2   2  27        3.93       -1.25     11.49 o 
  -1   2  27        3.82       39.56     32.38 o 
   0   2  27        1.58        0.41     15.28 o 
   1   2  27       30.66       10.84     30.23 o 
  -2   3  27        1.52       -9.21     15.17 o 
  -1   3  27       63.58       73.80     54.55 o 
   0   3  27        0.98      -20.44     36.56 o 
                                                 
